# Supplementary material for: Systematic discovery of the functional impact of somatic genome alterations in individual tumors through tumor-specific causal inference
Source: PLoS Comput Biol. 2019 Jul 5;15(7):e1007088. doi: 10.1371/journal.pcbi.1007088 (PMC6650088; doi:10.1371/journal.pcbi.1007088)
Supplement: S1 Table — (XLSX) [file pcbi.1007088.s002.xlsx]

## Sheet: Supplementary Table S1
Supplementary Table S1. Number of tumors per cancer type
Cancer Type	Abbreviation	# tumors
Bladder Urothelial Carcinoma	BLCA	348
Breast invasive carcinoma	BRCA	891
Colon adenocarcinoma	COAD	327
Esophageal carcinoma	ESCA	169
Glioblastoma multiforme	GBM	144
Head and Neck squamous cell carcinoma	HNSC	480
Kidney renal clear cell carcinoma	KIRC	432
Kidney renal papillary cell carcinoma	KIRP	161
Liver hepatocellular carcinoma	LIHC	177
Lung adenocarcinoma	LUAD	424
Lung squamous cell carcinoma	LUSC	155
Ovarian serous cystadenocarcinoma	OV	367
Prostate adenocarcinoma	PRAD	405
Rectum adenocarcinoma	READ	103
Stomach adenocarcinoma	STAD	305
Uterine Corpus Endometrial Carcinoma	UCEC	209
Pan-cancer	PanCan	5097
