# Supplementary material for: Systematic discovery of the functional impact of somatic genome alterations in individual tumors through tumor-specific causal inference
Source: PLoS Comput Biol. 2019 Jul 5;15(7):e1007088. doi: 10.1371/journal.pcbi.1007088 (PMC6650088; doi:10.1371/journal.pcbi.1007088)
Supplement: S2 Table — (XLSX) [file pcbi.1007088.s003.xlsx]

## Sheet: Supplementary Table S2.1.
Supplementary Table S2.1. TCI predicted 634 Candidate SGA-Fis and their target DEGs
Genes	# SGA events	# SGA-FI called	Call rate	Kandoth genes	Lawrence genes	Cancer gene census	# TDI target genes	TCI target genes
TP53	2235	2235	1	*	*	*	864	LMOD1;PDE2A;PDZD4;FGF2;PHYHD1;CDC45;CCDC85A;ANKRD29;MAP6;DMD;JAM2;SOCS2;RAI2;DLGAP5;ARHGAP6;NDNF;FNDC1;EDA2R;ADH1C;HLF;ANOS1;CKS2;COL11A1;ATP8A1;ESPL1;TTYH1;C4BPA;BLM;BNC2;MMP28;C16orf45;ALOX15;TTK;COL28A1;SMOC2;NBEA;CPA3;OVGP1;RGS5;SKA3;PCDHB2;TSHZ3;NPTXR;HOXA4;ITM2A;NEDD9;IQGAP2;CAMK2N1;MROH8;MYO15B;HOXC6;RNASEH2A;ARRB1;PSRC1;NUF2;ZDHHC2;FAM83E;PTPRT;NEK2;BARX2;THSD4;WNT7A;ACACB;ABLIM3;CRY2;PLN…
TTN	1475	1317	0.892881				234	PKNOX2;GPX3;TNFAIP8L3;CGNL1;TPSAB1;SELENBP1;GALNT16;ZFY;FAXDC2;ABCA3;FCER1A;RCAN2;ZNF385B;C16orf89;RAB37;FILIP1;PDZRN3;ADAM12;SHISA3;NECTIN1;SYNC;ZMYND15;FZD10;IPW;FAM110B;FAM72B;MPV17L;PCDH20;DUOXA2;CLSPN;RTN4RL1;EIF1AY;RSPO2;TCF21;HOXB7;SPP1;CDH19;MELTF;ATAD5;MSLN;KDM5D;GPIHBP1;COL6A5;ATP10B;C1QTNF2;SCNN1B;RXRG;FAM46B;MTFR2;PLXNB3;SGCA;LTK;UTY;RAI2;MAL;MSR1;PWARSN;CD24;CAB39L;WNT4;HSPB8;DSCAML1…
PIK3CA	1054	1054	1	*	*	*	755	FXYD1;LYVE1;TNXB;MAMDC2;ATP1A2;MYH11;SDPR;PDK4;ZBTB16;ASPA;C2orf40;CCL14;SYNM;HLF;ATOH8;F10;ABCA8;CLEC3B;ITM2A;LIFR;ABCA9;AOC3;ALDH1A2;IL33;PHYHIP;ARHGAP20;SYNPO2;PPARGC1A;RGN;FAM13C;DACT2;HPSE2;TGFBR3;IGFBP6;CA3;MMRN1;PLP1;PYGM;CAV1;SMOC1;ALDH3A1;MUC5B;TMEM132C;TMEM220;CEP55;AQP5;FAM107A;FAM3D;ADGRD1;BMP3;GIPC2;EDN3;GNAL;CCDC69;DES;NPR1;GDF10;PLIN4;MFAP4;CALB2;PCDH19;SERPINB5;SOBP;CXCL3;BMX;ANGP…
CSMD3	918	909	0.990196				202	FHL1;HSPB6;C2orf40;HBB;CYBRD1;SEPP1;DEPDC1;MAD2L1;CLEC3B;ASPA;COL10A1;WDR78;PLAC9;GSG2;TNNT1;STIL;MIR99AHG;FXYD1;RAMP2;XRCC2;TNFSF12;FAM166B;VILL;LEPR;SLC27A6;AADAC;FAM107A;ANGPTL7;MAATS1;FCER1A;CCNE1;KIAA1683;PLK4;GJB2;EPHX3;CAPN9;RIMS4;MXRA5;KLHL32;DISP1;CLDN5;ABCA10;CCDC146;MAMDC2;ICAM2;FMO2;CYYR1;ANKRD45;COL6A6;KIAA1456;CTNND2;ATOH8;EFHC2;BEND5;EPB41L4A;DPYSL2;WNT3A;SIGLEC17P;CYP27A1;PNPLA6;M…
CDKN2A	846	846	1	*	*	*	1293	C7;C16orf89;TMEM100;LRRC2;PYGM;NR3C2;AFF3;PTGDS;MAL;GFRA1;GABRB3;ADAMTSL3;KIAA2022;ANGPTL1;SPP1;ADCY5;SORCS1;ANK2;ACKR1;PCDH20;PPP1R1B;PGR;TMEM35A;LONRF2;WBSCR17;CNTN4;LRRN4CL;LMO3;AR;COL10A1;ANO5;FRMD3;ESRRG;ACACB;TOX3;LRRK2;CXCL8;FNDC5;ERBB4;MYOC;RPS6KA6;TACR1;CA9;PCDHGB6;BARX2;RNF180;AKAP6;RBM20;KBTBD12;ROR1;FILIP1;TLL1;CLU;BCAS1;DCLK1;CCNB1;COL21A1;POSTN;CACNA2D2;GPD1L;RIMS4;RNASE4;SLC7A2;WDR…
MUC16	895	842	0.940782				213	ADAMTS8;ARHGEF26;LOC100499484-C9ORF174;SYPL2;ROBO2;SLIT2;C5AR1;SYNC;ADRA1D;AXIN2;KCNT2;CYS1;SLC16A9;C11orf96;FIBIN;TCF21;TPSB2;PAPSS2;TPSAB1;STARD13;CD163;PCDH10;IL1A;SYNPO;LGALS4;ADGRB3;PRSS35;VSIG1;GADD45B;RTN4RL1;KDM5D;FILIP1;GRASP;GATA5;RPS4Y1;NKD1;CD69;GPRIN3;DSCAML1;TRAIP;ADAMTSL3;CDH19;SAPCD2;UPK3B;IP6K3;SIGLEC1;PCSK9;KIAA1549;AFF3;PRR5L;RASGRP2;ASPG;TNFAIP8L3;ROR1;IL3RA;GALNT18;ACE;GNGT2;…
LRP1B	765	763	0.997386				405	CASQ2;HPGD;SLC6A4;SBSPON;CXCL13;ACTN2;WISP2;TNNC1;CDH19;LGI3;CYP27A1;PEBP4;AADAC;HRASLS5;ODAM;DUOXA2;KDM5D;PCSK9;KRT13;FCER1A;THBS2;KLHL41;KRT4;RGS13;CXCR2;IP6K3;ADAMTSL3;CD207;UPK3B;LGALS4;SIGLEC11;CLIC3;PDE4C;VTN;MSLN;GBP6;AFF3;CAPN9;DUSP26;FOXF2;RIMS4;PAQR5;APLN;VSTM2L;CYP2C18;NR0B2;FRMD3;MUC21;IL1RL1;C5;AIM1L;SFRP5;TNNI2;CFTR;GATA5;SLC52A1;SCTR;RSPO2;NOS1;MAGED4B;HPGDS;ROR1;TRIM58;CYP2F1;LDB3…
RYR2	665	664	0.998496				379	GPIHBP1;LDB2;PALMD;ADH1A;IGSF10;ADAMTS1;SLC1A7;RASGRP4;STX11;FGFBP2;NECAB1;PKDCC;IL17D;ITIH5;SEPP1;KLF4;GIMAP6;SLC39A8;SGCG;ARHGAP31;KL;FHL5;ANGPT1;UHRF1;CXCL3;A2M;AHNAK;ADGRE1;SLCO4C1;EREG;HEG1;PECAM1;LINC00312;RECK;PLCE1;CD93;MICALCL;KIF17;CD5L;FABP4;BMX;PDE5A;RGCC;KANK2;KANK3;GIMAP8;CLEC4M;TMEM100;MYCT1;GIMAP1;TEK;SLC6A13;PAPSS2;OVCH1;MUC16;MS4A7;CYYR1;ANGPT4;MAATS1;ADAMTSL3;GPD1;SPN;CENPE;SLC…
CDKN2B-AS1	617	617	1				515	CADM3;NEGR1;SLIT2;GFRA2;CBX7;FAM64A;SH3GL2;TPPP;RAD54L;PKMYT1;KIF11;PCSK2;CENPK;ADGRB3;KIF18A;BRE-AS1;RTN4RL1;RSPO2;CENPE;SYP;CEP55;RANBP3L;SYNE1;FOSB;TTLL7;MSR1;KCNA5;DSCAML1;MTURN;SGO2;PRKCB;HJURP;AKAP2;MCM10;DIXDC1;SKA1;DNAJC6;SEMA3E;NPTX1;KCNMA1;ESCO2;PANX2;APLP1;PSD;PTTG1;INA;CYFIP2;AURKB;MIR4697HG;ZNF536;PGF;LINC00982;TBX2;TACR2;CD22;EXO1;BST2;KIFC1;CENPH;CHRM2;VSIG4;RELL2;STK32B;ANG;C3orf6…
CDKN2B	611	611	1				143	SLIT3;RELN;CDKN2B;REEP1;KIF20A;CDC25C;HMMR;DEPDC1B;GYPC;CKAP2L;KIF2C;DNALI1;GINS2;DACH1;FGF11;BHMT2;MICU3;CD302;CHEK1;KIF14;NAP1L2;RNF128;EME1;FAM134B;TNFSF9;GSTM5;KIF5C;PNCK;RGS22;GALNT5;ACER2;ZNF844;MAN1A1;TSC22D3;FAM84A;DDIT4;RCSD1;ENO3;PLPP7;PLIN5;SPRR3;RSPO4;JPH1;GATA6;TDO2;SLC2A3;ACADSB;OIP5;SOX2;PDZD4;LINC00839;ASB2;CAPN14;PADI1;MSX1;ALOX5AP;ZNF880;MTMR8;SEMA4B;FAM50B;C10orf35;ZNF813;SEMA6…
PTEN	580	580	1	*	*	*	1618	TMEM132C;KIF20A;COL4A6;SRPX;GDF10;CCNA2;JPH4;AURKB;SNCG;HMMR;PTTG1;FAXDC2;PTGER3;ASF1B;SHCBP1;CPEB1;WSCD2;SYNE1;RAD51;SRL;KIFC1;COX7A1;PLCL1;PPP1R12B;NUSAP1;SSTR1;KCNMA1;SMIM10L2B;KIF15;SLC2A4;ACOX2;GABRB3;CENPU;KIAA1644;STAC;ABCG2;CPS1;ANPEP;GRIN2A;GNAO1;NEURL1;LMNB1;ORC6;NRXN1;CRHBP;SNAP25;SNCA;MYL9;SYT1;CLMP;STIL;SKA1;SOGA3;TMEM132A;SCN3B;GDF15;CKMT1A;TCEAL2;ATRNL1;PNMA2;NTRK3;BICDL1;CCNB1;SLC…
ZFHX4	580	553	0.953448				335	GCOM1;CLDN5;ANGPTL7;DNASE1L3;GPM6A;FAM107A;GPER1;TMEM100;SYT15;ACADL;KIAA0408;MAMDC2;GSTM5;KIAA1683;CYYR1;GPX3;RGS9;ANXA8;TRHDE;FAM110D;UHRF1;SDPR;FXYD1;MMRN2;COL6A6;LTBP4;ABI3BP;CNR1;PPP1R14A;LYVE1;CCM2L;DLC1;TMEM132C;HBA2;GPIHBP1;LARGE2;ABCA8;KANK3;PTH1R;CCDC68;ITIH5;GIPC2;PLEKHH2;KIF17;MASP1;FMO2;LRRK2;PRKCQ;TGFBR2;BMPER;SHROOM4;PTPN21;SGCG;PDK4;STARD13;LDB2;GFRA2;GDF10;ABCG2;TCEAL2;GPBAR1;MYR…
USH2A	550	528	0.96				203	CORO2B;FABP4;KLB;SLC27A6;PRX;CYP2B7P;COL6A6;ST8SIA6;FGFBP2;PEAR1;GRIK4;MS4A15;LRRC31;COX4I2;M1AP;PTPN21;NCKAP5;VIPR1;ANGPTL7;CDHR4;AHNAK;NOVA2;C5orf49;FAM183A;ITIH3;PCDH15;HIGD1B;NRG3;ACADL;CFAP77;GCOM1;ABLIM3;C10orf128;CES1;PLA2G12B;KHDRBS2;RBP2;F11;RNF182;MS4A14;SNX25;FFAR4;FHAD1;TMEM132D;SLIT2;SLC5A8;GYPE;PHOSPHO1;SEMA5A;LILRA2;ERVFRD-1;AQP4;KCNA3;THBD;TUBA4B;KIAA1324L;TCTEX1D1;MSL3P1;SH3GL3;D…
DNAH5	519	506	0.974952				118	MUSTN1;MMP12;DMBT1;CWH43;HSPB8;FOXP3;AZGP1;CASQ2;LTC4S;P2RY14;GKN2;COL7A1;CTSV;TNFSF15;CCNF;REP15;MS4A2;C7;SIGLEC6;ESRRG;AUNIP;SGCA;ITGA11;LMNB2;PRKY;RCAN2;APLN;CA9;PDE4C;PODNL1;PLEKHS1;CHAF1B;GSTA4;GLCCI1;SLC16A9;SELENBP1;NXPH3;CAPN9;C11orf96;CSF3;ADAM12;WDR72;MAP6;PTGER2;CTSG;INA;LYZ;ZFP3;SLCO2B1;BEX4;LINC00950;CRYM;FGF13;KIAA1324;CHEK1;DACT3;NCR3LG1;GFRA3;REEP1;TMEM206;RGS11;SERPIND1;ADHFE1;IL…
KRAS	503	503	1	*	*	*	635	CLEC3B;FHL1;CA4;ABI3BP;CCBE1;FMO2;FIGF;SYN2;TCF21;RXRG;NPR1;HBB;KL;SFRP5;MS4A2;RGS9;BEX1;CTNND2;PID1;LYVE1;FAM189A2;NXPH3;SDPR;ETV4;NECTIN4;ARHGAP44;TRHDE;PDE5A;BTNL8;RBM24;KIF19;WASF3;MS4A8;FAM107A;LTC4S;ADAMTS1;PLAC9;LIMS2;SAPCD2;GCNT3;OGN;SPARCL1;JPH4;AOC3;C9orf24;MBNL1-AS1;GYPC;C2CD4A;ZBTB16;AHNAK;CLDN5;CFL2;CLIC5;TRIM58;DMBT1;FAM13C;RTN1;DPP6;SNCA;RIMS4;SCN7A;RERG;MAPK4;ARHGEF6;MSRB3;SYP;SEM…
CSMD1	718	476	0.662953				47	KLB;DDO;TDO2;CD1C;C2orf54;ZNF429;EPB41L4A;MCTP1;CYSLTR1;FCER1A;RORA;FAXDC2;GRAMD1C;APOL3;MYOC;GVINP1;FAM228B;ZNF671;SHROOM4;KIAA1683;TSPAN12;CCDC85A;GPX3;KLHDC9;ABI3BP;CYP27A1;SELP;ZSWIM5;CLU;VSIG2;C2CD4B;ZNF347;VWA5A;SLC2A1;NEBL;ZNF415;NPM3;EFCAB2;TREM1;CXCR2;IVD;SLC46A3;MARC2;ITM2A;GCNT3;ZNF568;SESN1
FLG	562	468	0.83274		*		42	PARK2;PKMYT1;BHMT2;MAPK10;ORC1;SOBP;CPED1;EFCC1;NECAB1;SLIT2;PCDHGB6;CAB39L;UTRN;CDT1;KCNQ5;AQP4;PTPRN2;GPIHBP1;NECTIN4;GSG2;XIST;KLF12;SERP2;AFAP1-AS1;RAD54L;KIAA0825;CDC25A;CCNF;EREG;PLLP;KIF2C;STIL;C1QTNF6;MT1A;MACROD2;DACH1;SLC1A7;M1AP;LILRA6;P3H4;C1QTNF7;RAI2
APC	460	460	1	*	*	*	1361	C2orf40;FAM107A;ASPA;PLAC9;CCL14;GREM2;SFRP1;OGN;MMRN1;ADH1C;SYNPO2;GFRA1;BMP3;SCN7A;SCN2B;MAL;SCNN1B;MUSTN1;LDB3;TCEAL2;CNTN1;GNG7;RELN;DPP6;SEMA6D;MYOM1;ACTG2;CHL1;MT1G;PEG3;IGSF10;C16orf89;PKHD1L1;METTL7A;GPX3;LMO3;MAPK4;DNER;TACR1;ACKR1;DUSP26;SCNN1G;ATP13A4;ENTPD3;SGCA;PTH1R;CCDC69;AQP7;PPP1R1A;WSCD2;CLDN8;GALNT16;PLIN1;VWA2;SCD;GPAT3;CHGB;COL7A1;CNN1;RNF150;HRASLS5;ADRB2;PCDH9;MAOB;LRRN2;GP…
SYNE1	514	456	0.88716				75	PLN;LDB3;SCNN1B;PPP1R3C;MPV17L;MMP1;SGCA;C16orf89;WISP2;PARM1;MAL;MT1M;RCOR2;GREM2;MT1A;CHTF18;CHRDL1;UGT1A10;CNTFR;SPOCK1;ASCL2;B4GALNT4;TRPM2;SCNN1G;SCN2B;PDK4;WDFY4;LRRN2;COL4A5;C10orf99;ATP1A2;ZNF135;GJB4;CCL11;CEACAM7;ZNF525;PSMG3-AS1;DUSP26;MAMDC2;LINC01559;WNT2B;ZNF415;FAM107A;CYP4F3;ZNF718;ZNF43;SLC9A3;DTNA;SELENBP1;RBM20;COL7A1;ZNF853;GFRA1;PYGM;IL6ST;MYEF2;ZNF471;CDK20;SLC2A4;TRPA1;WBSC…
SHANK2	454	452	0.995595				83	GPD1;TPTEP1;SH3BGRL2;HIF3A;CEACAM5;MT1A;SLAIN1;TMEM139;BPIFB1;LOXL4;MPZ;CA3;LRRC2;CLCA4;CRTAC1;TNNT1;RNF39;GABRB3;STXBP6;HPGD;PPP1R3C;C15orf52;ZNF334;UGT8;PDCD4;UTRN;CXCL14;HRASLS5;TTC22;SLC7A4;ACKR1;LRRN4CL;KLK10;CTLA4;NDN;RAB38;HBB;LCN2;SLC12A2;PLPPR4;GPC4;HOXC11;PNPLA7;GDF10;ICA1L;TJP3;SCIN;KCNJ11;CDO1;RGMB;DGKD;ANO5;VSIG2;KRT24;SMARCD3;SOD3;CLDN23;PPARGC1A;BLM;CEACAM7;INMT;GTSE1;GSTA1;ASPA;UG…
ANO1	452	449	0.993363				56	MYOC;FAM3B;CXCL17;ZNF677;TMEM178A;BTNL9;NWD1;GPT;PDK4;SLC6A14;MUC16;B3GALT5;FZD4;KALRN;KLHDC7B;ABCA12;MAGED4B;PAX9;HOXA10;TMEM100;PADI2;SEPP1;GLB1L2;TOX3;ZNF229;AATBC;ZNF132;UGT2B15;MFSD6L;OLFM2;SOX6;C1QTNF7;KHDC1;PLEKHS1;ECHDC2;ADCK3;RSPO1;FAM166B;SULT2B1;FAM107A;ROR1;CD79A;SDCBP2;ABCC6;MIR99AHG;HP;ABCA6;ACACB;PGAM2;CHST11;TGFB1;RETSAT;LRP8;PRSS21;NUDT7;GALNT13
PPFIA1	451	449	0.995565				53	ABCA8;HSPB6;ZNF471;ZNF667;DSG3;PLAGL1;KLHL30;PLIN4;CALML3;MPPED2;BMPR1B;TNXB;NR3C2;WISP3;SAMD13;BRCA2;SCARA5;TENM2;MAMDC2;CD209;ITM2A;FLNC;MTURN;WNK4;HIST1H2BD;PTGER2;KLF7;MT1M;ATP1A2;PKIB;ARSI;KATNAL2;TGFBR3;BTC;PLCL2;SLC25A34;SMIM14;ZNF542P;COX7A1;ZNF582;CMAHP;CADM3;AUNIP;GUCA2B;ZNF671;ANXA9;ZNF649;SMARCA1;CDSN;PKNOX2;KIAA2022;MEIS1;ZNF665
MTAP	448	448	1				222	SCARA5;HMGCS2;CDCA8;CYTL1;SFRP2;SOSTDC1;WNT2B;WFDC1;PLCL1;FAM65B;MAOB;WDR17;FBLN2;A2M;DTL;ARHGAP24;GRASP;B3GALT2;TMEM130;CENPW;PRRT2;STMN1;NAP1L5;ADGRF4;KIF19;CACNA1H;LGI4;NES;CDC20;EFEMP2;PDLIM4;DEPTOR;SERINC2;NRXN2;IGSF21;AFF2;RGL3;GJC2;ITPR1;GAB3;SOX4;RUSC2;AGAP11;ZNF826P;FGF9;CYP4F11;CAPN5;POLE2;ZG16B;JUND;MLPH;EFNA3;ADAMTS17;ZNF311;MYO5C;PPP2R2C;CYP27A1;GCNT1;AHRR;JAM2;RAPGEF3;MREG;GJB5;PLA2…
CCND1	448	448	1	*	*	*	137	NCAM1;ALDH1A1;SORBS1;TMPRSS2;AURKB;KNL1;RIC3;BOC;NTRK3;KRT23;PRUNE2;RGMA;ZBTB16;KRT14;SYT8;RAD51;NNAT;TNNT3;KIF2C;P3H2;IGF1;P3H4;TMOD1;E2F7;TBX18;OIP5;F10;ZNF883;SDPR;NUDT11;ZNF385D;RYR3;ORC6;MYH11;TNFRSF18;PCDHGB2;CELF2;RAD54L;SAA2;C1orf116;PLP1;LIFR;BMX;COL17A1;HELLS;SGO1;LINC00839;MITF;DOK5;ATOH8;SKA1;FAM64A;COL2A1;CKAP2L;GSPT2;ERCC6L;CEP55;SHCBP1;ANKRD6;TMEM132C;CDC25C;GLYATL2;ZKSCAN7;C17orf5…
FAT1	428	426	0.995327		*		206	C2orf54;GPT2;MYOZ1;AMY1A;BCL2L15;ACSM3;MB;PRUNE2;ENPP4;CYP3A5;KDELR3;FNDC4;CMYA5;COLCA1;RRAGD;ABI3BP;MX2;SCNN1A;NGEF;LDOC1;ACP5;HPGD;MUC20;FRY;GPX8;KIAA2022;NFIX;COL1A1;ZBTB7C;BEX4;FXYD5;CLYBL;CTTNBP2;C2orf40;PDGFRL;TMEM56;PRKAA2;AGRN;SSBP2;FAM3B;RSAD2;PPARG;P3H1;DEFB4A;BTC;KIAA1456;B3GNT4;FRZB;ST6GALNAC1;TNNC2;RIMKLA;GCNT3;SCIN;AQP7;SLCO1B3;PLAUR;CEACAM1;CEACAM7;TGFBI;CES2;TTN;SLC25A25;ACHE;GNLY…
CTTN	429	424	0.988345				50	JCHAIN;MMP13;MMP3;CYP11A1;PITX1;PROM1;SCGB3A1;AQP7;GRHL3;VWA5A;SLC28A3;MISP;COL10A1;OSR1;FAM101A;NUP210;IRF4;FOXA1;POF1B;HSD17B2;CIDEA;CLGN;ADAMTS14;MGLL;CLCN4;CLSPN;LY6G6C;CD164L2;C16orf89;TICRR;WSCD1;TSPAN6;ESCO2;PRR15L;STMN1;DISP2;PLA2G16;CAPN5;CYP4F35P;CD200R1;LRRC26;BARX2;PACSIN1;P4HTM;ATP6V0E2;RACGAP1;TM7SF2;RHPN2;MEI1;FAM221A
ORAOV1	427	418	0.978923				56	TRPV6;MIR31HG;LAMC2;AMPD1;PLA2G2A;ITGA9;TMEM220;WASF3;PLCE1;CAPN3;EPDR1;SLC6A16;VLDLR;FAM13A;ADAMTS9;MUCL1;DPF3;IFFO2;KLK11;SLC41A2;CSRNP1;FGFBP1;FUT9;SIX1;MAP2;ACSL5;FAM171A1;NIPSNAP3B;ATP2A3;IL34;CUX2;ZNF462;ANGPTL7;APCDD1L;COL11A1;PLCB1;AGR3;CDC42BPA;ALDH2;ANKRD53;ISM1;TIAM2;NCOA7;FCER1A;NGEF;TAF4B;CNGA1;CEP85L;ITGA7;NRG1;CYP39A1;BIN1;LPL;FMNL2;SYT15;LAGE3
FADD	417	417	1				88	ADH1C;ADIPOQ;VSIG2;TSPAN8;GABRP;SLC2A4;TCN1;SLC38A3;NCCRP1;KRT15;KRT16;LTF;HOXC13;SPRY2;C6;AIF1L;SPNS2;CX3CL1;SMYD1;ANKRD35;KLK5;BMP3;FABP7;BBOX1;PTPN20;FLG;LY6D;KRT6C;FDCSP;BNC1;TRDN;C2orf88;PDE9A;TGM1;VSIG10L;KRT6B;KLK8;RNASE7;CNTNAP2;PART1;SPOCD1;HOXD9;EN1;TDRP;FNDC5;LYPD2;PAIP2B;ULBP3;CYSRT1;CHAF1A;PSCA;IKZF2;SPTSSB;ZNF486;KGFLP2;CRAT;ENPP5;MFAP5;NRM;TNFRSF8;TTYH1;KRT17;SPINK7;AKR1C3;SERPINB5…
FGF4	417	396	0.94964				33	SLC4A4;CHST9;VIT;SOX10;SORBS2;PIK3C2G;ID4;ISG15;DMRTA1;ZNF662;ADGRG2;KIT;DSC1;KY;PP14571;CACNB4;ME3;NFIB;PRR4;MYOM3;HAP1;CHAD;PTGDR2;THSD7B;TPO;ZBTB18;MYH7B;ASTN1;SRSF12;IFI6;ABO;RNF150;NCALD
SPTA1	454	393	0.865639				65	BMPER;CENPE;RMI2;CELSR3;CTNND2;AFF2;RTKN2;HAS1;FAM64A;AARD;FOXP3;UHRF1;CENPU;TNFRSF17;DRD1;SLIT3;WISP2;GPR17;MEIS1;ADAMTS1;DKK2;KIF17;PLK1;SLC1A7;KIAA0408;SKA1;JPH4;SAPCD2;ZNF365;BUB1B;SEMA3B;PTRF;RYR2;PAX6;TMEM156;ARHGEF39;SPOCD1;GDF10;CD19;RTN4RL1;MIR22HG;TBX5;CXCR2;SERTAD1;GTSE1;C20orf194;PLA2G2D;SLC30A4;CDT1;CHRM1;BDNF;FPR2;HMGCLL1;GINS2;AURKB;CA4;PKMYT1;CXCR5;CACNG4;BCHE;CRIP2;GRASP;BLM;PHAC…
SI	419	388	0.926014				50	SCGB1A1;ZNF423;NOSTRIN;AR;LRP2BP;PEBP4;ERBB4;NRGN;PAX6;WFS1;DPCR1;CHIA;CYP4B1;CHRDL1;SIGLEC11;ESAM;SCARF1;RSPO1;UNC45B;SFTPA1;MICALCL;EFHC2;MBL1P;S100A12;SLFNL1;ANKRD1;LRRC36;GCLC;FHDC1;ITGA2B;GBP6;TOX3;BCL2L15;CACNG6;ZBTB47;TNNC1;CD1E;USP54;MYOZ1;CD1A;F2RL3;MYLK3;CFTR;PCDHAC1;ARSE;PID1;SCEL;IGFALS;CLDN18;PLA2G4E
ARID1A	385	385	1	*	*	*	698	AGTR1;CILP;GPM6A;PROM1;PDZRN4;CYBRD1;KCNK3;FAM180A;CPED1;HSD17B6;FUT3;GNG7;DNASE1L3;GATA5;SPEG;PRUNE2;PRIMA1;NAP1L2;MBNL1-AS1;LIPG;OLFM1;KLF2;LCN10;RGS2;FGF13;ADGRB3;PTH1R;GPRIN1;TNFAIP8L3;PPP1R3C;SLC9A9;ESPN;C1QTNF7;DTNA;TFAP2A;FAIM2;MAGI2;RASGRP2;HOMER2;PCP4;MSX1;GRIK5;LINC00473;P2RX1;OMD;TCF21;PDE7B;KCNJ12;SH3GL2;MTFR2;PSD;COLEC12;DIRAS1;C2CD4A;TPSB2;CCNF;SIX4;PDZRN3;PPARGC1A;PTPRD;SCN7A;UBD;A…
MYEOV	393	383	0.974555				42	DEPDC1;BMP8A;TSPAN12;PRG4;S100A1;KIF18B;GCOM1;KLF8;CENPI;TPRG1;RASL11A;SESN3;PTCH1;AMY2B;PMAIP1;DLEU2;SASH1;GYG2;B3GNT3;XK;ACADS;LDHD;RASSF9;PRKAA2;CCKAR;CPA2;GKN1;ATP4A;MIR9-3HG;SULT2A1;C3orf67;CDKN2D;MROH7;FGFBP2;FOXD2-AS1;GIF;GPD1;LIPF;RNASEH2A;SYN1;PGA4;MYOM2
FGF19	426	370	0.868545				18	SLC16A7;MUC15;ADGRF1;VTCN1;NMB;OXGR1;LRRC37A4P;ELF5;TNNI1;SLC26A7;C10orf10;KLHL31;STAC2;FMO3;DNAH1;A4GNT;ASAH2;PPM1L
DMD	485	363	0.748454				28	CCL14;C7;CAB39L;MUSTN1;BARX1;AIM1L;ARSE;FANCD2;HMGA2;ZNF682;RNLS;GATA4;NPW;SOX21;STIL;SCTR;YBX2;CILP;SLC28A2;ABI3BP;SCUBE2;PRR11;ZNF626;ESRRG;METTL7B;DIRAS1;CBFA2T3;KRT7
RB1	350	350	1	*	*	*	237	NUSAP1;BUB1B;MKI67;PBK;CDCA2;NCAPH;BUB1;CCNB2;RASL12;FAM111B;KIF11;CHEK1;KNTC1;CDC25A;CCNA2;NR4A2;COX7A1;SLC16A4;WFDC1;SGO2;DOK6;MCM6;ZFPM2;FANCI;TIMELESS;WDHD1;CH25H;MIR22HG;EYA1;RND1;HRC;MAP1A;CKAP2L;GNA14;CSGALNACT1;PRC1;PLA2G2A;FEN1;SALL1;TNFRSF10C;C8orf4;KCNQ5;RACGAP1;MCM2;JUNB;NCAPG2;CHRNA5;C21orf58;ALDH2;PRICKLE2;DAPL1;ID1;LMNB1;GAS7;STMN1;TMSB15A;DTYMK;CCND1;SPRY1;BRI3BP;PCDHB4;CYP1A1;TAC…
EGFR	342	342	1	*	*	*	598	NOS1;ADTRP;MGAT3;GREM1;VIPR1;FAIM2;CHRM1;CNNM1;NDRG4;ADAM8;COL1A1;MAP7D2;CCDC68;TMTC1;BRINP1;HAS1;GLS2;LMO7;MMP17;ZNF365;TMEM63C;AFAP1-AS1;ST6GALNAC5;DKK2;BEX2;SEZ6L2;SPARC;CARMIL2;GABRB2;MDK;SIRPB1;SH3GL3;GPR143;SLC11A1;TPBG;KIF1A;TDRD9;RXFP1;PTPRM;FAM81A;CNKSR2;PRKCE;NEK10;TIMP1;CRLF1;PCDH12;SCUBE1;SLC6A20;CYGB;NRG3;ITPKA;RUNDC3A;SFTPD;STYK1;CNTN6;SRPX2;MIAT;PRKG2;C2CD4C;ERICH3;ENC1;RASAL1;TUSC…
ERBB2	340	340	1		*	*	314	GSTM5;HSPB6;FABP4;MFAP4;SOSTDC1;NECAB1;SFRP1;RYR3;CKMT2;KIAA0408;PCOLCE2;NOVA1;BMX;NTRK3;CDO1;PAMR1;BHMT2;CASQ2;ARC;DUSP1;PTPRZ1;NRG2;CDK1;COL4A6;BCHE;RBP7;EPHA7;CNTFR;SCN7A;HAND2-AS1;PTCHD1;MPZ;DCHS2;SLC17A7;RNF150;TCEAL7;GSN;DEPDC1B;HIF3A;GTSE1;SOX15;BVES;WDR17;ATP1A2;ENPP6;GFRA2;MELTF;LURAP1;MEOX1;SOX5;CIDEC;EGR1;LRFN5;MAD2L1;C2orf40;GPER1;LRRN4CL;SYNM;HS6ST3;RADIL;CA11;RGS2;HYAL1;ZNF488;TUBB2…
WWOX	328	328	1				686	PRIMA1;ADHFE1;SCUBE2;WISP2;C15orf59;HSPB8;DPT;BEND5;RBPMS2;CAB39L;CWH43;PWARSN;KIF1A;GRIK3;GFRA3;CHGA;CRLF1;C20orf166-AS1;BAALC;CADM2;SCGB2A1;CILP;ADAMTSL1;CRYAB;SLITRK3;CXCL8;IPW;UBE2QL1;PNCK;AKR1B10;GAMT;TFF1;UGT2B15;PRPH;SLC22A17;CDH3;NRXN3;SST;RND2;PCSK2;MYRIP;GJB3;METTL7A;CEMIP;SCNN1G;TMEM35A;FAM135B;HMP19;HDC;VIP;CPLX2;SCG3;MIR4435-2HG;MAP7D2;SCG2;SALL2;KCNJ15;INA;RPS6KA6;PRR7;PTPRN;L3MBTL4…
ZNF536	384	327	0.851562				94	MMP28;GNG11;C14orf132;PRC1;ADIRF;GAS2L2;SRD5A2;TTLL6;MS4A8;NEK10;C9orf24;DRC7;CCDC17;MORN5;KCNRG;TICRR;DNAI1;C10orf107;TTC29;WDR63;DNAH12;FAM216B;C20orf85;WDR38;TEKT1;C6orf118;LRRC71;NXF3;ECT2L;CNGA4;CFAP61;CFAP206;FAM92B;C1orf87;ADGRG1;LRRC18;TEKT4;STOML3;CFAP100;SPAG6;NCAPG2;DNAI2;CFAP57;VWA3B;MARCH10;DRC1;ARMC3;ROPN1L;VWA3A;CCDC60;ARMC4;CCDC81;TTLL10;DENND2A;LRRC46;DAW1;WDR49;CFAP161;TBX2;NRG3…
DMRTA1	328	326	0.993902				54	RHOJ;PDE1B;DLG2;RXRG;FAM189A2;SNORD116-4;KCNAB1;TRAIP;FAM189A1;OLFML1;PCDHA3;TBX5;EGR3;GLIPR2;GRK5;KIF15;PRDM16;SLC46A2;NTNG1;STAC;ACE;C1orf162;ACOXL;STIL;DMRTA1;LDB2;ADAMTS2;IL1RN;CSRNP1;POC1A;CD33;ST3GAL5;STX11;CDC25A;RCN3;MKI67;MFNG;LRRC32;PHACTR3;ZNF300P1;NRAP;MS4A7;NRROS;VSTM4;C20orf194;TPPP3;BCL6B;TPSD1;KANK2;LIMD1;VIM;ENDOU;ARHGAP11A;PROS1
XIRP2	364	322	0.884615		*		61	ASPG;SUSD2;NCKAP5;RHOV;GREM1;LILRA5;TTTY15;DERL3;AARD;PHACTR1;TXLNGY;WFDC1;UTY;NEBL;IL1RL1;ZFY;FPR1;PRKY;USP9Y;DACH1;CGNL1;ABCA8;DISP1;XIST;RNF144B;NR4A3;CERCAM;SLCO4C1;FOXF1;TPSD1;CLEC12A;FBP1;KCNN2;ARHGEF26;SHH;CD207;TMIE;RHOD;ID2;TNNC1;DDX43;SLC26A9;LGALS4;MACROD2;C5AR1;ART4;RPS4Y1;LINC00312;CYP1A2;SBSPON;ULBP2;EIF1AY;ACSS3;SDCBP2;WDR72;FRMD3;CNTN4;CD300LF;GPD1;SLC46A2;WFDC12
MCF2L2	352	321	0.911932				35	PRAM1;RAB11FIP1;DDAH1;SLC6A4;LMO7;TMEM204;EFHD1;RASSF2;SLC16A1;CYP3A5;DONSON;ATAD5;GPC1;KRT7;LPCAT1;EPB41L5;NFE2;CDH5;CAPN3;ZBTB46;LINC00482;NLRP12;MAGEA9B;C1orf198;RHCG;CTSH;SLC35A1;FADS3;TPPP3;C5orf45;LTA4H;ENG;PGK1;FABP6;SH2D3C
ADAMTS12	309	308	0.996764				146	TEK;MYO7B;KLF9;SH2D3C;MACROD2;FRY;SPN;LDB2;PKDCC;MEGF11;ABCG2;ACSS3;SEMA3G;LYZ;CDH5;S1PR1;CCNF;COLEC12;EMP2;FAM167A;FAR2;B3GALT2;SLC5A9;C2orf71;SEC14L4;AGER;ADCY8;CACNA2D2;UBASH3B;DCC;ERO1A;IQSEC3;ADAMTS8;TSPAN32;RAPGEF4;DCSTAMP;MMP28;CYP27A1;KL;RGS13;SLITRK2;MARCKSL1;JAML;SULT1A1;TMEM150B;CACNB4;TPSD1;COX4I2;DOCK4;TTLL6;PHACTR1;FOLR3;RETN;MELTF;DPEP2;MCEMP1;GMFG;CAT;SELPLG;CFAP161;CD93;ADAMTSL3;…
CDH10	302	302	1				156	CGNL1;RTKN2;MS4A2;ACVRL1;DUSP1;NXPH3;CHAF1B;SLCO2A1;TBX4;LRRC32;ESAM;KCNJ5;ASPG;PDE1B;CCRL2;SBSPON;VSTM4;IHH;ZBED2;C10orf67;CLDN18;SLC51B;SFTPA1;ALAS2;DDX43;NPM3;DRAM1;MYADM;MUC16;PLA2G4F;RBP2;C1orf158;SLC9A7;SULT1A2;SELENBP1;LDLR;TRIM58;GPA33;CCNA1;CADM1;ADIRF;KLHL41;TSPAN12;GALNT13;FAM167A;ZC4H2;KLF2;CYP4B1;ACOXL;GATA6;EFCC1;SFTPB;TUBA4B;SLCO2B1;SHH;ANKRD1;C5;FAM181A;ALPP;SLFNL1;CST5;SH3GL3;PCD…
PAPPA2	335	301	0.898507				28	GJB2;FGFR4;PLA2G4F;CXorf57;TMEM139;SEMA3G;SLC22A15;ANXA3;SYT15;RTKN2;GCOM1;GPD1;S1PR4;TSPAN12;FIBCD1;HIVEP3;GREM1;CA2;ZBED2;STXBP6;SYBU;PHACTR2;ADAMTS8;LARGE2;KLF13;VWF;FBXO22-AS1;FAM105A
PDE4DIP	321	294	0.915888			*	24	OGN;FXYD1;HDC;LTBP4;ACOX2;TSPAN7;MAMDC2;MT1A;FOS;PDZRN4;PID1;SCUBE2;NLGN4X;NEIL3;CXCL14;NRN1;WDHD1;MNS1;ABCA8;SYBU;PCDHA3;AQP7;ACKR4;GPM6A
MUC4	515	274	0.532039				11	LOC115110;OASL;SERPINA1;ICAM1;C7;ZC3H12A;RAB31;ZNF577;TM4SF5;EPS8L3;NDNF
COL11A1	271	269	0.99262				85	SMTNL2;PTGDS;ALOX5;TSPAN18;CFP;FAM124B;MYRF;SLC1A1;S1PR4;VSIG4;SLC11A1;FOXF1;CECR1;FLI1;PKDCC;ZEB1;C1QTNF2;ADGRE1;PMP22;CCDC170;LMO2;TTN;GPER1;P2RY1;CCDC102B;COLEC12;MDGA1;JAML;ID2;B3GALNT1;LOC100499484-C9ORF174;FXYD6;FEZ1;ARHGAP31;NOTUM;ODAM;FRMD4B;OLFML1;CD33;FER1L4;CDK14;IKZF1;SYPL2;CCM2L;HLA-DOA;ACTN2;BTK;DOCK2;LILRA2;MYADM;MSRB3;VSTM4;LMCD1;CD244;GAS7;ZBTB47;TIMP3;LINC00908;CYSLTR1;DIO2;SYNC…
PCLO	434	269	0.619816				18	MT1A;TXLNGY;ZBTB7C;ATP10B;MMP12;MMP1;WISP2;B3GNT7;HK3;CH25H;GBP6;SMPX;FCHO1;PCDH20;SYNGR1;EMP1;C15orf59;ADH7
LETM2	262	261	0.996183				62	ABCB1;MRC1;MYCT1;GIMAP5;GIMAP8;GIMAP7;PEAR1;USHBP1;RAPGEF3;STX19;CILP2;GPRIN2;SLC5A1;CHI3L2;GIMAP6;ADGRG6;GIMAP1;MSRA;TP53AIP1;ADCY4;HAP1;RND1;KLB;ZNF831;ITGA10;PALM2-AKAP2;CEACAM6;FZD4;FGD4;CD40LG;SYT15;DSC3;ACADL;FLI1;MUC15;PRG4;TXNIP;AIF1L;TMEM158;WIF1;CCDC141;RNF39;CALML5;FAM189A2;PLA2G2A;FDCSP;PLPPR1;DSC1;FAM166B;ADAMTS9;MUC16;ROR1;LMO2;GPX3;OXTR;DNAH1;DMRT3;ARHGEF15;ADGRF5;KANK3;ERICH3;GPD1
NLGN1	376	260	0.691489				14	HELLS;PLPP2;PIFO;SERPINB2;PTPRM;PRIM1;DNMT1;ZNF682;KCNRG;ZNF85;TMOD1;CHAF1A;WDR12;TMED6
CDH12	277	255	0.920578				47	CYP4B1;INMT;FAM110D;DNA2;MYOCD;PER1;AKAP2;SPP1;ODF3L1;FAT3;LARGE2;LINC00312;C15orf52;SCUBE1;C1orf186;PKNOX2;SMAD6;TESMIN;STX11;CCM2L;THBD;PDE8B;MYL9;ATP1A2;FAM162B;CASKIN2;GFRA3;WFDC12;GNG11;TIMP3;MS4A2;SPOCK2;FGD5;GLIPR2;KIF1A;RTKN2;FOXF1;CLEC14A;PTPRB;AFF2;LRRC32;WISP2;AHNAK;ADAMTSL3;BTK;REEP1;TBC1D2
GRB7	255	254	0.996078				46	PLCXD3;BMPER;LEPR;CENPE;ID4;GHR;ADRB2;AGTR1;FAM110D;STUM;TROAP;KIF18B;GPM6A;KRT6B;TMEM132C;ADGRG2;CENPU;E2F2;TACC3;RNF212;ONECUT2;DIRAS3;TMEM88;CDC25A;COL17A1;PRRT4;STC2;UGT2B15;PHLDA2;KIF15;GJB3;MXI1;AURKB;ZNF385B;PCDHA10;ABCC2;PTPN20;SSTR1;ZNF835;PRDM8;DNASE1L3;SLC34A2;HOXC9;EZH2;GALNT14;SNPH
BAG4	254	251	0.988189				50	PIGR;HIF3A;CHRDL1;AQP7;GGTA1P;AKR1C2;ZFP36;SORBS1;AKR1C3;GPRASP1;GLYATL2;TACR1;EDN1;PPARG;ASPA;ARHGAP20;HAAO;CCL8;KRT23;CCL13;EHF;CLCA4;KRT15;ZNF367;SPRY1;SLFN13;MAFF;NFIA;SLC4A4;ERCC6L;CMA1;NKAIN1;RNF125;SPRY2;TNNT3;SLC6A2;PTHLH;FMO2;CENPA;VIT;NNAT;MOB3B;FAM3D;C2CD4B;BBOX1;OXGR1;CIDEA;SHROOM1;SLC2A4;ADIPOQ
CDK12	281	251	0.893238	*	*	*	50	MT1M;ANGPTL1;KL;ABCA6;RAMP2-AS1;ABCA8;PWARSN;IGFBP6;JAM2;SCARA5;MFAP4;CHRDL1;WNT11;MYLK;MYOCD;PTN;KIAA0408;KIAA1524;BMPER;CNR1;GCNT4;NECAB1;S100P;DPT;ATP1B2;CALB2;GPM6B;SRPX;ITM2A;SEMA3G;GGTA1P;PAMR1;CD36;NOVA1;ABCA9;PDE1C;ANK2;MAP2;FABP4;GPRASP1;TOB2P1;SCN4B;PCOLCE2;DCHS2;TACC3;PI16;KIF2C;TNS1;SFRP1;SUGT1P3
PBRM1	251	251	1	*	*	*	818	RIC3;TCEAL2;PEG3;CDO1;C7;HMGCS2;NLRP2;GSTM3;PIGR;CSF3R;CDKN2A;CR2;DLG2;PDZRN4;CCNI2;CAND2;ANXA9;MAN1C1;KLHL3;CNTFR;IGFBP2;C8orf4;AQP3;CX3CR1;ALDH6A1;REEP2;SLC52A3;SYPL2;SLC29A2;KBTBD12;C4A;MAP6;KCNJ13;PDGFRA;GLRB;PROC;EML6;FABP1;FAM180A;FRMD7;FREM1;MT1E;FAXC;CXCR6;PITPNM3;RALGPS1;HOXB9;COL4A5;VIPR2;SLC30A8;CLNK;INSRR;C15orf59;BRE-AS1;PRLR;LGALS9;SLC7A13;AFM;ASB15;SLC36A2;TRIM50;ANGPTL1;CHRDL1;CTS…
FGFR1	282	250	0.886525			*	28	CELF2;KLHDC7A;GNG11;COL4A4;C10orf54;THSD7A;NAV3;ETV1;NR2F1;GDPD5;S1PR1;RASGRP2;NR3C2;CAPN8;CD79B;ADGRE5;IFFO1;LINC00654;MTMR9LP;SLC16A4;LYL1;C3;REM1;EPB41L2;NRIP2;CDH5;CCM2L;SHE
HCN1	291	247	0.848797				35	CTSV;C16orf59;ACKR4;MZB1;MAPT;VSIG2;CYP4B1;AATK;LRRK2;FOXD1;ADIRF;CLU;TNFSF13;SASH1;FAAP24;CYP3A5;MYRIP;GCOM1;CYSTM1;MELTF;CCDC102B;CSF3;FZD2;SGIP1;DNM3;PCDH20;CMKLR1;BCAS1;ACSS3;CCDC30;FAM63A;JUND;CTIF;FRY;ZNF493
EIF3H	354	246	0.694915				21	PACRG;RBMS3;PLPP4;AASS;EPB41L4A-AS1;ANKK1;PAK3;TP53AIP1;KCNB1;FGF10;SPRY2;CCDC36;CYP2A6;NEK10;ARHGAP36;CUX2;SUGT1P3;MRAP;MUCL1;CCDC158;CYP4Z1
PDE4D	278	246	0.884892				21	PLA2G2A;ZGRF1;PI16;PGM5-AS1;SSBP2;ARL4D;GAMT;GHRL;RPRM;NME5;FAM46C;RAB9B;ARMCX2;NTN1;MYOT;SLC5A7;GCKR;CLDN7;CCKAR;KIF20B;FAM107A
PGAP3	244	244	1				75	HSPB7;SLC2A4;PLP1;CD36;NRXN1;KCNMB1;KCNB1;ACACB;HBA2;ANKRD35;GRIN2A;PARK2;CNR1;ASXL3;ZNF662;CXCL5;GNG7;ASTN1;MMRN1;FAM129A;PTGER3;FRMD1;MAMDC2;TMEM100;VIT;ADIPOQ;SORCS1;MPPED2;ADHFE1;TMOD1;MIA;CBX7;TMEM47;SOX10;TNXB;KCNA6;PELI2;ZIK1;CLEC10A;LINC01140;SPG20;MYH11;TCN1;ZFP2;SLC6A14;AMPD1;ZNF132;PYGM;BCL2;CLIP4;WHAMMP3;CAND2;SORBS2;BMP3;PPP1R12B;SLC28A3;GYPC;MOCS1;MAOA;KIAA1683;RIMS3;LRP8;RUNDC3B;FL…
DDHD2	268	243	0.906716				25	SGCG;ALOX15B;RRAD;EBF1;TCEAL7;SYT8;GDF10;PCDHB4;ITM2A;PTPRQ;CX3CL1;COLCA2;MEOX1;F10;C2orf74;STAC;LRRN4CL;ADGRB2;IL11RA;ST8SIA1;PCDHGB7;PCDHB7;MPP6;AMOTL1;MIR100HG
EIF4EBP1	239	239	1				160	CD300LG;COL17A1;AQP1;RBMS3;SVEP1;PLSCR4;TAL1;LEPR;NTN4;PER1;GABRE;BICDL1;RHOU;EGR3;SOX7;ITIH5;HSD11B1;ANKRD53;PAK5;HLA-F-AS1;ECM2;CXorf36;GPR146;KLK10;PRSS21;PDE1C;NAALAD2;LRRC70;CLEC1A;FIGN;PIK3R1;UTRN;LINC00689;LIPE;KANK1;ABCA10;CREB5;COL4A3;TLR4;MITF;FAT2;ADAMTS5;NR4A3;TM4SF18;BTNL9;NTF4;KLF3-AS1;LIMCH1;CEP112;NMUR1;FRMD3;AVPR2;SLC25A27;SOD3;FAM110D;NPAS3;LRRC3B;ADAMTS3;CHST3;KRT14;KRT5;NFIB;T…
EGFEM1P	303	238	0.785479				54	C10orf107;CFAP65;DNAAF1;CCDC65;SPAG6;DNAH11;WDR63;CFAP206;FLT4;CDC6;DRC3;RFX2;C18orf54;MARCH10;SPACA9;NME9;EFHB;C9orf135;LDLRAD1;LRRC46;ZNF474;ENKUR;CFAP57;LOC541473;DNAH12;SPAG8;CCDC181;CCDC17;MAP3K19;CRIPAK;OSCP1;KIAA0556;XPOT;GINS4;CENPJ;APOBEC4;ECT2L;RSPH9;CAPSL;DCAF12L1;CFAP61;MARS;PUS7L;ROPN1L;FAM216B;CNGA4;LRRC71;ARL6IP1;HCFC1R1;FHAD1;CFAP43;KANSL2;TEKT1;PALB2
NSD3	314	237	0.754777				32	ABCA6;EDNRB;FAXDC2;MEOX2;TNS1;SOX17;LRRC4B;AKAP12;KLRK1;CLDN5;PLPP3;HPSE2;GRAP2;FBLN5;CNRIP1;GSN;ITPR2;KCTD12;ACKR4;ARHGEF10;BEND3P3;TMEM163;RPS6KA2;A2M;TESMIN;RECK;NRP1;IL6ST;NHSL2;LATS2;PRELP;ARHGAP29
IKZF3	249	237	0.951807				15	PI16;PRELP;ESM1;CDCA3;SLC16A7;MKX;PRX;GPX3;HMGB3;NATD1;HEPACAM2;ENHO;ULK2;MGLL;LMNB1
MIEN1	244	234	0.959016				96	CHRDL1;FIGF;DPT;SORBS1;CNN1;RIC3;TNS1;CTSG;JAM2;RELN;TMEM255A;GPRASP1;CCL21;GGTA1P;LGI4;RERGL;GALNT15;MYLK;MYOCD;ATP1B2;NCAM1;SCN3A;IGF1;SCN3B;ANK2;SETBP1;LIFR;TACR1;ABCD2;ITM2A;TUB;CD209;TMEM71;UHRF1;ABCA9;HPSE2;ACKR1;FCER1A;SOX8;FHL1;ADRA2A;ZDBF2;TSPOAP1;ARHGAP20;FBXO17;GNG2;ESR1;CD79B;PLSCR4;GPIHBP1;AOC3;GTF2IRD2B;MGP;MARCH8;LOC728392;ROBO3;RAD54L;C17orf107;SYNPO2;SPOCD1;ATOH8;MUSTN1;SCML1;NR5…
PNMT	235	233	0.991489				29	PLIN4;SCN4B;ADAM33;PTX3;FGFBP1;AKR1C2;PLIN1;PKHD1L1;TTK;SMIM10L2B;PDE1C;CHST9;HACD1;PACRG;CDHR3;ORC1;HOXC10;ATP2A3;TMEM220;AP3B2;C10orf128;PENK;ACBD4;GGT7;CYP2B7P;SDPR;HDAC5;GABRP;KLHL4
CDH18	264	233	0.882576				19	NPNT;OSCAR;JPH4;APOBR;AARD;C1orf186;NLRC4;ST3GAL5;NKD1;FANCI;AKAP2;GAL3ST1;ADGRB3;SULT1C2;MELTF;S100A3;FCN1;TMEM150B;RAMP2-AS1
ADAMTS16	299	229	0.765886				20	SOX17;MMRN2;CYP27B1;HES2;CA4;ADIRF;S1PR4;NECTIN4;EPN3;MYO1F;PRSS22;FGF9;PROM2;SSTR1;C2;FAM107A;PLAC9;SH3GL2;SPOCK2;HSPA12B
ANK2	279	229	0.820789				36	SEMA3G;TPTEP1;LHFPL3-AS2;NEGR1;BDNF;FAM46B;COLGALT2;ITGA11;LHFPL3;LGALSL;TEK;SCUBE1;SLC51B;CDH5;RGS9;EMCN;CCDC151;DACH1;FAM189A1;SLC6A4;THBS2;CLIC5;ASPG;C2orf71;OSCAR;APOBR;SBSPON;PHACTR2;CYP4B1;AARD;TREM1;DNASE1L3;A2M;PHACTR3;MIR22HG;CRTAM
VHL	229	229	1	*	*	*	964	CWH43;ENPP6;SCN2B;GRIK3;TMEM72;ANO5;HSPB7;TOP2A;KIAA2022;BCAS1;NR3C2;SCIN;CACNB4;PPP1R1A;CGNL1;CKMT2;TPTEP1;ACKR2;PNCK;TRPM6;GGTA1P;CHODL;SLC17A4;HPGD;LDHD;PLCXD3;LTF;PADI2;KIT;DAO;LONRF2;CREB3L3;FMO5;PLIN5;MT1F;FAM46B;TINCR;HHLA2;PIP5K1B;NAP1L2;ACAN;HHIP;KCNMA1;DHRS11;CP;SLC44A4;BEX1;NTN1;PCK1;SCGN;CLIC6;MELTF;C2CD4A;NCMAP;CORO2B;ADAMTSL1;GCNT4;RRM2;SORCS1;PTGER3;TPSB2;PRIMA1;SULT2B1;LGI4;SELENB…
CCNE1	229	226	0.9869			*	33	CCNB2;ARHGAP11A;CCNB1;SHCBP1;PRAME;KNSTRN;PLK4;NPDC1;PBK;CDC25C;ZWILCH;TIMP3;RFX2;HAND2;ORC6;PACRG;CENPN;ASB2;RFC3;FGF14;SLITRK3;ANXA13;TACC3;HYDIN;UNC119B;ATP2C2;CTAG2;RACGAP1;IRS1;IGFBP4;GINS4;USP18;KIF23
AKAP9	293	224	0.764505			*	16	FCHO1;ZNF704;F13A1;UTY;SALL2;CHDH;CLEC10A;COLEC11;USP9Y;CXCL8;GNG4;ADHFE1;FAM161B;RAD54L;TM6SF2;ZFY
SMAD4	228	224	0.982456	*	*	*	98	FCGBP;SCNN1B;SCNN1G;COL7A1;KIF26B;GALNT16;NOS2;CKB;GPT;MUSK;EEF1A2;SULT1B1;CDH3;MAL;PHGR1;GNG7;FAM135B;TFF2;MYOT;SLC9A3;PRSS22;CWH43;CFD;SCG3;OTOP3;ZNF880;CEACAM7;CLCA1;MUSTN1;PLEKHS1;NKX2-3;HSPA4L;CNTFR;REG4;MMP12;CR2;ADAM28;HMP19;REG1A;GREM2;ADAM12;ADAMTS14;GRHL1;GRHL3;CLDN7;MMP1;IKZF3;REP15;MFSD4A;STMN2;FAM177B;SULT1C2;MEP1A;BAALC;CLEC10A;CYP2C18;PCSK1;REG3A;CXCL8;PLIN1;B3GNT6;CHGB;PCSK1N;DNMB…
ZNF804B	264	222	0.840909				17	CACNA1D;ADAM12;CA8;PGC;IGFALS;IL2RA;TREM1;GNMT;ADH7;UNC13B;VMO1;SLC18A2;DPCR1;LRP8;ITLN1;LRRC31;EIF1AY
PPP1R1B	221	221	1				45	DMD;S100B;GCNT4;GRIA4;AQP4;KRT5;MAP2;IRS2;NMUR1;DOC2B;NR3C1;DEPDC1;SERPINB5;RAPGEF3;CUX2;TPO;NCAPG;GSPT2;IL34;BEGAIN;BDNF-AS;TUBA1C;ANKRD24;FOXC1;CYP4F22;FAM126A;APOB;FAM49A;CDC20;LOC202181;TNFRSF8;SLC10A6;SIK2;EBF1;NALCN;NMT2;SNORD116-28;MROH7;ARHGEF10;PAXIP1-AS2;CHPT1;BEX1;APOBEC3B;LINC01119;LDHB
CCSER1	265	220	0.830189				114	KRT80;COL7A1;SGCA;SYNPO2;C3orf18;ZNF682;EIF1AY;POLR3G;LYPD2;RBPMS2;ZNF229;FNDC5;UTY;SLC25A42;PRR7;NXPH3;SCG2;KIAA2022;ZNF582;BLK;BHLHA15;MIR4435-2HG;ZNF429;GAMT;LGALS9C;ALDH6A1;LONRF2;SCUBE2;SCG3;KIAA0125;INA;DIRAS1;C20orf166-AS1;SCARA5;KIF1A;TCEA3;MYOT;CXCL8;CHGA;UCA1;PWARSN;CLDN7;GATA4;ZNF610;TFF1;PBLD;ZNF439;ANXA2P1;PCP4;ZNF85;FAM135B;ARHGEF37;MZB1;SLC28A2;RANBP17;PGA5;ADH7;HTR7;MUSK;CLU;C11or…
HRNR	318	218	0.685535				20	AGAP11;ITIH5;TENM2;SHISA2;PRG4;ABCA8;SYT15;CXCL14;GPC3;USHBP1;ARC;GPRIN1;NRG1;TNF;TESMIN;HDC;BMP7;IGSF10;ANKRD29;BMPER
FAT4	342	207	0.605263				34	LGALS2;HPGDS;TRIM7;TLR9;DSCAML1;PLAC9;SLC1A7;CTSG;ADHFE1;FGF13;CCL20;ZNF418;CDH3;ZNF285;CXCR5;LRRN2;ADCYAP1;SCN7A;LIF;GRIN2D;MYEF2;JSRP1;SMIM6;TPSB2;RGAG4;ADAMTSL3;SMARCA1;TP73-AS1;ABI3BP;CD207;C6orf223;CXCL8;SERP2;STK32B
HTRA4	238	203	0.852941				21	PITX1;TDRD10;ITIH2;CA4;P2RY12;MAP1LC3C;ABCA9;ABCC6;PLEKHH2;TMEM213;MARCO;CDC25A;CENPU;C10orf128;GPBAR1;SLC1A1;ASPRV1;C3orf67;WDR86;ANKDD1A;COL6A6
FAM72C	209	201	0.961722				34	HBB;E2F8;ADH1A;ERICH3;ABCA10;KIAA0101;DST;LYVE1;PROS1;IQUB;AQP1;KCNJ16;GPC3;SOCS2;IL33;CCNB2;TMEM246;LEPR;NAALAD2;RAD51;MAOA;C4BPA;KCNE1;ASPA;LHFP;HAS3;LAGE3;NUSAP1;CT62;CALB2;GRIA1;HPX;EPB41L4A-AS1;SEMA6A
FGF3	429	200	0.4662				11	GSTA1;XPNPEP2;ATP13A4;MIA;EDA;MYOM1;TACR1;GGTA1P;CSTA;FMO1;ZNF454
NSD1	224	200	0.892857	*	*	*	46	COL9A2;C2orf54;RAC3;CECR2;MIR9-3HG;SAMD13;PEG3;CDH16;PTPN7;NEB;STAC3;PADI2;ACPP;RAET1E;NPNT;USP2;MLIP;ADPRHL1;PGAM2;BID;PIM1;ENO3;RALGPS2;TMEM217;ARHGAP4;SLC22A3;HS3ST3A1;LINC01139;CACNB4;ITPR2;HORMAD1;TLR5;SEL1L3;KHDC1L;MISP;TBX3;MYL3;FMO1;LYZ;CCR2;ARSF;EXPH5;DOCK3;ATP2B2;RNF212;PCDH1
CDH9	269	200	0.743494				17	FMO2;FGR;TPBG;CXCR1;ADIRF;FGFR4;RAMP3;RASGRF1;ROBO2;ODAM;NXPH3;SH2D3C;COLEC10;NEXN;CES1;PNPLA7;GIMAP5
CTNNB1	199	199	1	*	*	*	821	PDZRN4;CXCL12;GHR;DCN;FREM1;BCHE;SPARCL1;HAND2-AS1;PLCXD3;LCN2;NPY1R;GAS1;LARGE2;CDCA5;HAND2;PRKAR2B;GGT6;BMPER;SLITRK3;ABI3BP;SPON1;ADCY5;FAM198A;NKD1;MMP7;CA9;GPM6A;KANK4;MT1F;REEP1;LRRK2;FREM2;SLC7A2;NUDT10;PDGFRA;CBFA2T3;WFDC2;CCL23;SGCA;STEAP4;FNDC5;C11orf96;RET;DDR2;TENM1;TACSTD2;H19;CDH13;CCL19;DSEL;PLPP2;KRT80;SFN;CCDC80;MAPK10;MT1G;DACT3;ASCL2;SYNC;NAP1L3;ZNF229;MUM1L1;ATF3;PTPN13;TMEM20…
ASH2L	259	198	0.764479				27	PTPRB;HOXA9;PDK4;RERGL;ACKR2;HMGB3;TIMP4;BMP6;RASD1;MEGF10;CCDC129;GDF5;RNASE7;RUNDC3B;TMEM133;CRIM1;SDPR;FABP4;SCGB2A2;SH3TC2;EMILIN3;LAMA1;NDP;EBF2;LINC00284;GRPR;PI3
KEAP1	198	198	1	*	*		291	SLC7A11;FAM189A2;SLCO2A1;PGR;KCTD12;AQP1;LTC4S;GAS6;CST6;CYP4F11;TIMP3;COLEC12;CCDC170;NQO1;WNT7A;TMPRSS4;ZNF423;NLN;COX7A1;CHRNA5;PPP1R15A;PLAC8;RAB11FIP1;TLR7;PRF1;CABYR;HLA-DRB1;TRIM16L;RHOJ;CD52;HLA-DPA1;SOBP;CD37;C1orf162;SHC3;LRP2BP;ADRA1B;RAMP2;LHFP;RBMS3;RECK;PPP1R32;PANX2;DOK2;SCN1A;TRPV2;TCTEX1D1;WDR63;ATP13A4;ARMC4;CFAP43;ECT2L;MNDA;DRC7;CCDC81;CFAP61;RSPH9;AOC3;GIMAP4;GAS2L2;TBX2;RRAD…
NEUROD2	212	198	0.933962				30	KLF15;DPP6;ABCA10;CDH23;CNKSR2;ITGA10;NRIP2;WNK3;BCAN;C8orf46;POC1A;ABCC8;ARHGAP36;EZH1;ALDH3A1;ZSCAN23;TMEM170B;SLC26A3;ALB;ZCWPW2;ZNF391;IBSP;TMEM86A;ZNF862;TMEM26;ABRACL;LIX1L;ZNF345;QKI;RNF157
RYR1	379	197	0.519789				14	C14orf132;WWC2;RHOV;MAD2L1;PREX2;NRXN3;PLEKHS1;THRA;CCNB1;RHBDL2;CLEC14A;PARPBP;KIF19;LIMCH1
SEC61G	196	196	1				616	MYRIP;ADAM12;MFSD4A;WIF1;PLAU;PLIN5;CACNB4;CRYM;SPOCK1;MYOM2;SLC9A2;FABP3;CCSER1;CPEB3;PPP1R9A;SLC26A9;PDE4C;NELL2;PLIN1;SLITRK5;PLEKHA6;MACROD2;ENPP5;SOWAHB;PPP1R16B;NRXN3;FAM174B;KIAA1211L;FBXO2;SDR16C5;FN1;SGSM1;TSPOAP1;P3H1;SH2D5;GPRIN1;THRB;PLCB4;CARNS1;GAS7;TMEM56;SPOCD1;GJB6;EPHB6;RASD2;P3H4;THEMIS;S1PR5;ACADSB;FBP1;COL3A1;EDIL3;NOX4;KCNQ5;ENPP4;PPL;SORBS2;FKBP10;NNMT;POPDC3;MS4A4A;KIAA132…
GATA3	196	196	1	*	*	*	888	MASP1;DMD;MMP11;CNN1;ADGRD1;MYOM1;CARMN;PGM5;CFD;CNTNAP3;TSPAN7;PCOLCE2;SAMD5;SLC19A3;NSG1;CLDN11;CIDEC;EBF1;ITIH5;ADAMTS1;SOD3;RGS2;BTNL9;PID1;LOXL4;TCEAL7;VGLL1;NNAT;LEPR;AKAP12;IL6;ITGA7;LRRN4CL;IGFBP6;AVPR2;TMTC1;RYR3;SMAD9;ATOH8;AQP7;KLHL13;LRFN5;RUNX1T1;MEOX2;BMP2;CMA1;NAALAD2;MYLK;ADAMTS5;HSPB2;F10;TMEM255A;HYAL1;STXBP6;PLIN1;LRRC3B;SOX8;PLPP3;MIR100HG;ANGPTL7;ADAM33;EREG;PPP2R2C;NTF3;ABCD…
TRIO	320	194	0.60625				17	EMCN;ACKR4;PAX6;KLF2;GBP4;FGD5;LDHD;TEK;ITIH5;GZMH;PDK4;P2RX1;SBSPON;ABCG2;ZBED2;EFCC1;BRSK1
LANCL2	217	193	0.889401				21	PNPLA7;CNTNAP2;HOXC10;EIF4E3;TRABD2A;PDGFD;ARSJ;CKAP2;CA9;CNTN4;BRIP1;PRR11;KNTC1;TCF3;NCAPD2;GPR153;DNALI1;DHRS9;PLIN4;SPEF2;COL6A2
FBN2	230	191	0.830435				27	CA2;HHIP;MDK;NTM;ASPG;CYS1;SLC6A12;PRSS35;CYP3A7;FCN3;TBX3;KIF6;PKNOX2;DNM3;NKD2;MACROD2;SULT1A2;LILRA5;FER1L4;RPL39L;XYLB;LHFPL3-AS2;CLEC4E;SAXO2;AATK;SLC51B;LHFPL3
SETD2	215	191	0.888372	*	*	*	26	NAALADL2;CYP24A1;LHFPL3;GJC2;ZNF772;PVT1;LOC645166;ZFP28;KCTD16;ZNF471;IGSF9;HABP2;HOXD1;RPS2;CYP8B1;ENPP6;ZNF549;IRF6;LRRC19;MFAP3L;FXYD2;AGMAT;ZNF542P;SLC6A19;PC;TMEM82
COL22A1	525	190	0.361905				13	SPTBN1;PODXL;CCDC181;PIP5K1B;ABI3BP;ATP13A4;PLAC8;DUOX1;TIMP3;SORBS3;GJB2;JAZF1;SDHAF4
TCAP	229	190	0.829694				20	ZNF300P1;SMIM10L2A;ZNF483;NYAP1;KCNIP2;FRMD3;ADGRB1;PLEKHG4B;IQSEC3;NMNAT3;EFEMP1;ME3;ZNF486;ARL10;IGF1R;HN1;SAA1;ZNF454;GGCT;RBMS3
MIR1208	475	189	0.397895				8	NDC80;FBLN1;C22orf23;CNTNAP3;CDC14A;GAS2L3;SNX21;KCNJ16
TPCN2	331	189	0.570997				11	EDAR;S100P;NIPAL1;AUNIP;ACE2;DSC3;LPAR6;SLC16A13;NAALADL2;ZNF577;MOB3B
FBXW7	189	189	1	*	*	*	217	C1QTNF7;PGM5;PLN;COL14A1;PEG3;GREM2;EPHA3;ABAT;IL1RN;MAN1C1;DLG2;NPY1R;MAPT;ABI3BP;LONRF2;RCAN2;MMRN1;CLEC3B;CCNJL;LDB3;AUNIP;ZFP28;C7;CLU;PDZK1IP1;HAGHL;PDE1A;MAGI2;MEOX2;FRZB;MEF2C;ZNF135;PARM1;KLF15;SCD;KIAA2022;OMD;CRYAB;COL21A1;FMO5;SNHG3;ADAMTS12;TCEAL2;SLC29A2;FGF13;TEF;ADH1B;GNG7;FNDC5;KAT2B;TRIP13;SMG1P1;SNHG12;TNFSF9;OGDHL;PARK2;GPAT3;PRICKLE2;NUDT11;ADAMTS2;DIRAS1;SORCS1;PPM1K;SCIN;ZNF…
PCDH11X	201	188	0.935323				29	CYP4B1;COL13A1;SRL;SLIT2;GCOM1;PDLIM2;RHOV;CD274;FAM167A;PNMAL1;CA2;PCDH12;FAT3;CD300LF;CABLES1;FAM105A;SYT15;MS4A7;SASH1;NCF2;AGER;S1PR4;SPOCK2;SLIT3;ARHGAP31;MYRF;FIBIN;PLA2G4F;LDB3
C19orf12	196	187	0.954082				48	BUB1B;DEPDC1B;CDC42EP5;TBX1;GBA3;RNF122;MAOB;C22orf23;ZDHHC1;NR2F1;NDC1;RIBC1;C19orf70;CENPK;LRRC23;SPACA9;PARK7;CKAP5;AK8;GLB1L;RIC1;ADCYAP1R1;PRR11;RPL18;FAM173A;PSMB10;IGFBP6;C21orf2;CCL21;BTBD2;CCDC107;NCAPD3;C1orf189;CFAP74;GHDC;EFCAB1;ENKD1;ATP4B;OAZ1;CEP295;KCNB1;NDUFAF3;SEPW1;TEKT3;HDDC3;TMEM30B;ZNF295-AS1;SNX33
EP300	188	187	0.994681	*	*	*	71	APOD;PEG3;ADCY2;C7;AZGP1;NLGN4Y;SERPINA1;TYMP;ITGB2;IGFBP2;PRIMA1;CYP4F12;H19;CLU;ICAM1;COL21A1;SNX10;BST2;VWA2;BCAS1;KIF26B;IFIT3;ZNF704;LMO3;PFKFB4;MT1M;C16orf89;SORCS1;PPARGC1A;KBTBD12;SMARCD3;ACTC1;SLAMF8;GFI1;HK3;ELN;FOXQ1;WBSCR17;TP53INP2;ADGRE2;PLPP3;NTRK3;MAP9;WNT4;KIAA2022;VSTM4;ZBED9;HOXD11;COL5A3;IFIT2;WNT5B;C15orf59;SERTAD4-AS1;SAMD5;CCL3;CAPN5;PPP1R1B;NR3C2;SCNN1A;FAM180A;SYN1;FGF13;…
PIK3R1	186	186	1	*	*	*	187	CYP1B1;FAM65B;ZNF521;PLN;PI15;TTYH2;SGPP2;CDC42EP5;TPM1;CRYBG3;RASSF6;PRKD1;NUDT11;MSX1;REM1;ST6GALNAC6;KRT8;SDC1;PKD2;MN1;C2CD4C;MAGEL2;WFIKKN2;PPM1K;TTC39A;TMEM55A;ADM2;DCAF12L1;SORD;MID2;THBS1;LGI2;VAX2;MIR503HG;GLYATL2;ZNRF2P1;PRLHR;PCDHGB7;GALE;SLC7A2;ARSI;TRH;PLK5;JPH4;GNAO1;SHANK1;LINGO2;ALPPL2;KCNAB3;ENPP1;LAMA1;VWC2;ZNF296;SYTL4;PRKCDBP;LYPLA2P1;POTEE;ST6GALNAC1;RGPD5;LRRC34;BICDL2;ARHGA…
NOTCH1	186	186	1	*	*	*	310	CAPN6;CFTR;CYP3A5;C2orf54;SYPL2;BCL2L15;CTTNBP2;HPGD;CEACAM1;THSD1;CYP4B1;AQP4;MYLK3;PLA2G7;CAB39L;HOPX;SCNN1A;MUC21;GIPC2;RNF212;CAPN13;ACPP;FSTL3;SPRR3;ADH7;FAM3D;C1QTNF7;CMYA5;NSUN7;FBP2;NAALADL2;MANEAL;PGAM2;RCN3;PRICKLE4;BPIFB1;GULP1;ATP6V0A4;VWA2;PARD3B;CAPN14;APOBEC2;SYDE2;MYO5C;STAC3;C1orf186;ANKRD23;TNNI1;MYBPC2;PBX1;SLC6A4;MFSD6L;WNK4;IL2RA;KRT75;XIRP2;KLK13;TFF3;SH2D2A;RBBP8NL;COL5A3;M…
NAV3	273	185	0.677656	*			19	PLEKHN1;FGFR4;MSL3P1;TEK;OVOL1;SOBP;KLK10;MZB1;KL;DTHD1;SIGLEC11;FAM46B;CHRM1;ADIRF;TLR9;KIAA0125;RSPH10B2;ARHGAP31;CASS4
DNAH11	343	183	0.533528				19	NXPH3;CASQ2;NEXN;USP9Y;P2RX1;HSPB6;C16orf89;TNS1;TTTY15;OLFM1;P2RY14;AKAP6;MS4A2;FAIM2;TMEM108;ATP1A2;ANKS1B;SPARCL1;ASB5
SPATA16	333	181	0.543544				11	PPIL6;CFTR;KIF13B;NTS;TRIM55;CCDC114;KPRP;C6;B3GNT8;CFAP157;RSPH1
P3H2	283	180	0.636042				31	MYOM1;ACOX2;KLK13;SERPINB13;TMPRSS11A;SPRR1A;TPRXL;SPRR2A;IVL;FAM63A;SPRR2D;ZIC5;TMPRSS11D;SPRR2E;SPRR1B;SPRR2C;SPRR3;S100A7;EPGN;FANCE;FAM25A;PGLYRP3;SPRR2F;PGLYRP4;XRCC2;KLK9;AKR1B15;CYSLTR1;GJA3;CAPNS2;FAM46C
NFE2L2	180	180	1	*	*	*	131	SLC7A11;CDKN2A;C2CD4B;CYP3A5;RASIP1;ALDH3B2;KLHDC7A;USP2;ZNF540;ACKR2;GCOM1;OVOL1;ZNF493;PPP1R3C;TMEM125;TMEM158;PRDM16;PCDHGA12;AQP3;CPEB3;RAB17;KDR;ZNF763;SPP1;ANKRD22;VSIG2;UNC13B;ADGRG6;ITGA10;ACSM3;CBR1;ABCA4;TSPAN12;SNTB1;ABCB6;RND1;GIPC2;EXPH5;NYNRIN;TSKU;MTMR9LP;ACAA2;C7;ZNF91;ATP8B3;MACROD2;AKR1B15;GIPC3;SHC2;NLGN4Y;GSR;HMGA1;UGDH;PLEKHB1;TMPRSS2;TKT;SYTL3;ME1;ENPP5;ARHGAP29;MAPK12;SAMHD…
URI1	221	179	0.809955				18	KNL1;SGO1;GSG2;NEIL3;DDIAS;SPDL1;ARHGAP11B;CNN1;SFRP4;KPNA2;ACTG2;NLN;KIF20A;MFSD12;IQUB;RRAGA;OSBPL5;KIAA0101
KDM6A	179	179	1	*	*	*	686	ITGA8;FAIM2;PTGIS;COLGALT2;ACTC1;VIPR2;AKAP2;RASGRP2;FAM46B;FXYD6;PTGS2;MIR4697HG;FGL2;PTGS1;P2RX1;FGF7;COL4A4;FOXF1;ACOX2;SMAD9;UNC5C;KCNQ5;TMEM108;SPON1;DMGDH;EGR3;VSTM4;ABCC9;PRICKLE2;AARD;MFAP5;CCDC80;C2CD4B;RGAG4;KCNH2;OLFML1;FZD7;ZFPM2;ELN;CXCL12;STK32B;PIEZO2;NUDT10;APOLD1;EDNRA;GEM;JAM3;PARM1;KCNK3;POPDC2;NEXN;LRCH2;SHISA3;DACT3;C4A;CES1P1;XPNPEP2;CH25H;OLFML3;FILIP1L;CPXM2;ASB5;FAXDC2;TO…
CDH1	177	177	1	*	*	*	404	ACTG2;CA4;AKR1C1;PI3;BMP5;PTCHD1;NMNAT2;CNGA1;CXCL5;ALDOC;MUC6;DPP6;NSG1;OLFM4;GSTA1;ADGRG3;COL1A1;MME;ASPN;PKP1;RNF186;KCNIP2;SLCO1A2;PCOLCE2;MAML2;KCNS1;GRIA4;ULBP3;MYEOV;SDS;TSLP;PTPRZ1;LEP;ADAMTSL2;SLC7A10;SIX2;STX19;LVRN;ACE2;COL2A1;PRRT4;HEPN1;GPLD1;SYNDIG1;FUT9;C10orf90;ROPN1B;GPAM;IL22RA1;MLPH;KCNC2;SCRG1;NCALD;KY;F2RL2;HEY2;TAT;DEGS2;HS3ST4;CTHRC1;DSG3;ABCB5;LINC00284;CDH1;LAMP5;GPR12;AN…
CREBBP	196	176	0.897959		*	*	31	CILP;PALM;CRYM;TNFRSF19;WNT2B;MGP;WNT5B;ULBP2;MFAP5;PEG3;MSX1;OGN;GDPD3;FRZB;TBXAS1;CD1C;PRUNE2;BCL2A1;ZFPM2;C2CD4B;SMOC2;GZMB;NAPSB;RTN4R;SCARF2;HOMER2;C4orf48;CPXM2;CLDN3;DTNA;SELE
PLAT	224	176	0.785714				18	GPAT2;CD36;MOB3B;SEMA6D;SLC1A7;NRN1;EPB41L4A;PCDHGB7;GNG2;PCDHB12;ATP13A4;MPP1;MAMDC2;GIMAP5;ZNF503;GRAMD2;C20orf194;CCDC69
MUC17	409	175	0.427873		*		11	DHRS9;ADAMTSL3;SPON1;LRRC4;ADAMDEC1;GALNT5;PRPH;FILIP1;TICRR;PCDH10;MFSD2A
TRRAP	271	173	0.638376			*	12	MYRIP;DHRS9;RNASE1;RAD54L;PGM5;TRIM31;HPGDS;GRIN2D;DDIAS;PIF1;SCUBE2;ASB5
ZPBP2	198	169	0.853535				29	SCN2A;MYOM3;FOLR1;RSPO3;CECR7;DMRTA1;TUBB3;FAM150B;LOC284578;GPT;KCNAB1;KIF5A;SGK2;SLC35G2;RAB6B;SLC25A34;LRP2;MOB3B;MMP13;LRRC70;CYP2U1;LRMP;NPY2R;MISP;HEY2;C17orf51;CCDC167;HRCT1;MYEOV
MTRR	202	166	0.821782				32	RAMP3;SPOCK2;CLEC14A;GATA6;FLI1;NOTCH4;LRRC4B;SOX18;GIMAP7;GIMAP4;TMEM204;GJA4;TRPV2;REM1;A2M;GPC5;SCARF1;ITGAL;TDRD9;CDH5;NCKAP1L;IFFO1;SPN;FGR;ZNF442;JAML;SH2D3C;SLCO2B1;GIMAP8;FCN1;GPBAR1;TMEM163
FBXL7	250	165	0.66				12	CLEC3B;ABI3BP;SELP;MMRN1;EFCC1;CFP;GVINP1;TNXB;RASGEF1B;CCDC69;IL16;LIMS2
SAMD7	362	162	0.447514				11	RSPH4A;TEKT2;DRC7;GJB1;DYNLRB2;LRRC43;NXF3;PRTG;C10orf107;AK1;C6orf118
KLLN	166	162	0.975904				36	PTEN;CACNA1D;SDK1;FLRT2;CDH13;CDCA8;TMEM200B;KCNC2;SV2B;LAYN;ADGRL4;MAB21L1;APOL4;CYBA;SFN;HOXD10;FAM65B;GABBR1;PRRX1;SLC45A1;TMEM200A;TRPC4;HGD;SYDE1;SVIL;BIRC5;LUZP2;RHPN1;UCP2;IQSEC3;NPIPB3;CALD1;CACNA1C;BEND6;CCDC167;MXD3
SPOP	162	162	1	*	*	*	160	PDE1C;CENPM;FAT2;CYP4F22;DBNDD1;HAAO;HPN;ITGB6;C1orf64;ZNF750;COL17A1;ZNF454;KY;LY6D;PRKCA;IGSF1;PENK;PCYT1B;SCGB3A1;GSTP1;TRIM36;L3MBTL4;VSNL1;CCDC141;UNC5A;VWDE;FAR2P1;C2orf88;DNAJC22;MAMLD1;TRPV4;PRDM8;HCG11;LPCAT2;GJB5;APOBEC3C;SVIL;TSPY26P;SLCO3A1;SBSPON;DCHS2;EPHB1;FAM83E;LPP;HFE;EVC2;CA3;TPRN;ANO6;MCC;CPNE7;ARX;MXD3;FFAR2;ANXA8;NRG2;SPESP1;KRT23;CYP2J2;PIK3C2G;C10orf82;CBX2;USP44;NAV2;LOC1…
RNLS	164	161	0.981707				110	CRYAB;GSTM2;LGR6;DGKG;SLC2A5;CD38;ONECUT2;DAPL1;NKAIN1;EMX2;SLC26A3;HOXD13;QPRT;EPHA10;SLC18A2;CKM;PCAT18;SLC52A1;CYP4F22;CPNE6;SLC39A2;PADI3;MCOLN2;ACTA1;LY6K;HRASLS5;ARHGEF38;ERN2;PIK3C2G;LONRF3;DRAIC;F5;SLC14A1;NAP1L3;CACNA2D1;P2RY2;MPZ;RBFOX1;CACNA1C;FOXD1;CPA6;SLIT1;INSM1;FOXI1;VEGFA;CA14;SGK1;MYH6;TBX5;CTF1;KRT4;ELAVL2;CASQ1;TDRD1;PCDHGA6;AQP2;DLX1;NRG2;PCA3;GCNT1;ANKRD34B;SCGB3A1;POPDC2;CD…
VPS13B	478	161	0.33682				8	PLAC9;ATOH8;PPARGC1A;BEND5;OGN;PGM5;PLPP3;PGM1
SRCAP	244	161	0.659836				20	PPP1R14A;PTPRD;ARHGEF4;GAS7;GGT1;TINCR;TMCC3;MAFG-AS1;HSPB6;GPR37;PCOLCE2;STON1;PLCE1;CRYAB;LIMS2;TMEM150C;SCN2B;C2orf40;PPP1R14C;HAVCR1
TNR	217	160	0.737327				20	FCN3;LAMP3;EPAS1;FABP4;SAXO2;PALM2-AKAP2;TMEM232;ACKR4;LINC00961;GIMAP8;NR4A1;CELSR3;ITIH2;PCDHA12;TTC25;STX11;OLR1;CD300LG;AGER;VSIG4
STAR	246	159	0.646341				15	LRRC2;IL6R;KNL1;TNFRSF18;PTGDR;CLDN10;MMP13;DLK2;PBK;KRT6C;SCGB3A1;GPR158;TNFRSF8;MISP;TNFRSF17
ADCY2	306	158	0.51634				12	SLC46A2;TUBB1;PLEK2;EML1;LGALS2;NTNG1;NFIA;TBX4;CXCR1;CYP3A7;EMP2;MAD2L1
GON4L	213	157	0.737089				21	TTK;CDCA2;CD34;PBK;MFAP4;EBF1;DMD;PTTG1;ADAMDEC1;PDE5A;FAT4;PTH1R;SKA3;IGF2;NCAPG;PRC1;DLC1;CDCA5;DNAJB4;HGF;NUSAP1
PRDM9	274	155	0.565693				11	EPHX3;ADAMTS15;CLIC3;CARMIL2;CX3CR1;AATK;PDGFB;ADIRF;LIMCH1;DUOXA1;JAML
ASXL1	197	151	0.766497	*	*	*	18	PRICKLE1;PITX2;PCDH20;KITLG;MAPT;AIM2;CIITA;DTNA;CCPG1;KRCC1;CD8A;GZMM;GREM2;GPAT3;ASIC1;PRDM1;RCAN2;MS4A2
UBR5	445	150	0.337079			*	14	FXYD6;FAM131B;IGSF9B;ARMCX1;FAM129A;ZFP36;ASCL2;WLS;NPR2;FAXDC2;CYTL1;LRFN5;CD200R1;CSRP1
RNF43	157	149	0.949045			*	29	CHODL;ENPP3;AMT;LIF;PPP1R14C;ANLN;ECT2;ENHO;ONECUT2;SLC13A2;MOGAT2;SUGCT;CNGA1;TRIB3;ABCC13;ETV5;ADAMTS12;SLC26A3;TRIM7;SOWAHA;TFF1;TRNP1;CA4;IRX2;VAT1L;MMP1;HAGHL;KIAA1257;F12
LSM1	242	148	0.61157				21	ACVR1C;MALL;HS3ST4;CD164L2;PIWIL2;SOX8;HOXA6;KLHL31;DLK1;TUSC5;ALS2CL;VGLL1;ABCB5;ATP13A5;PPP4R1L;MYBPC1;SLC18B1;BPIFB2;IRX6;SMYD1;ULBP3
MIR30B	372	147	0.395161				62	IGFBP4;CFAP47;HACD3;ANKFN1;CRISP2;TRAF3IP2;IFT27;ALKBH5;FSIP1;NFE2L1;HIST2H3C;FLJ26850;PARK7;PAPOLG;ADAM17;ZNF295-AS1;ALS2CR12;MRPL35;KIAA0556;ARID1B;FRMPD2;MARS;MEIG1;LOC541473;LCLAT1;AKAP14;GSTA3;INTS7;IK;RNASEH1;TMX2;CYB5R3;EDRF1;CCZ1;OAZ1;CAPZA1;SSBP4;DDX5;MDP1;COA1;FASTKD1;KDM3A;KANSL2;BZW1;SCGB1D4;PRPF8;NRAS;NARS;SUPV3L1;BTBD2;RLN2;SLC25A12;MRPL44;GDAP2;TARS2;RPE;NSUN2;DCUN1D2;ARHGDIA;PTCD3…
TP63	315	147	0.466667				12	FAIM2;UBL3;POPDC3;UCHL1;APOBEC2;HPGD;PTPRJ;MAPRE2;SLC6A10P;TLE2;KREMEN2;FABP3
ATP1A4	195	147	0.753846				22	CDCA8;PLEKHH2;KIF20A;MELK;AVPR2;SOX17;MEOX2;CKAP2L;CSRNP1;CCNA2;VWF;EBF4;FOS;LCN10;DUSP1;LTBP4;HMMR;KIF23;LRRC70;EGR1;PRC1;CENPE
PLPP5	241	146	0.605809				17	LTF;SYNM;SH3RF2;ADAM33;PLPP5;NUDT11;TMTC1;BMP3;GIPC2;HOXA1;FGFBP3;NOCT;ALDH1A1;MEGF9;ARHGEF37;SIRPA;DMTN
MIR31HG	282	145	0.514184				13	ASPM;MSH5;IGDCC4;CENPF;MIR31HG;C10orf11;KIF20B;IGSF9B;KSR2;MTAP;SGMS2;SLC19A2;SLC8A2
ADAM5	209	145	0.69378				25	FGFBP1;CAV1;NIPSNAP3B;RASGRP1;CNNM1;ARRDC3;HOXD9;TMEM71;BMX;CD247;LEP;TRHDE-AS1;TINAGL1;TMEM220;CLEC10A;SLA2;NECAB1;S100B;KCNMB1;GPR12;FGL2;MMD;APBA1;C1QTNF9;CAT
CFL1P1	159	145	0.91195				19	PTENP1;LRP1B;KIF18B;ALOX15B;EDNRA;DAB1;PTPN20;ATAD1;TACC3;IFI30;CBLN4;PABPC5;HCG4;GGT3P;LOC389332;FEV;C2CD4C;KLHL14;ZNF90
VOPP1	184	144	0.782609				23	SGIP1;AQP5;DOC2B;HMGA2;LOC90768;LHX6;CYP4X1;FBXL2;GREB1L;DGKH;SYBU;MYLIP;HCG22;MDN1;SPRR3;ICOSLG;CRNN;CD63;SBNO1;PROC;PRKX;MYH7B;DGKQ
ELF3	156	144	0.923077	*	*		36	EBF1;TMTC1;GHR;PCOLCE2;CMA1;ADGRG3;TCF7L1;GSN;NRN1;CREB5;BAALC;PCDH9;MXRA7;RASD1;BACH2;RBP7;SLC9A9;ADH1A;CLEC3A;ARHGEF4;RGS2;RASSF7;TFPI2;DMGDH;PAMR1;GPBAR1;SGCE;SCN11A;CXCL2;ZNF154;PTPRZ1;CFL2;RCAN1;EPB41L2;FZD7;TMCC3
PTPRD	185	144	0.778378				24	RYR2;PRX;ARC;CYP4B1;LAMP3;CILP2;RASIP1;DUOXA1;FAM3D;KCNT2;PLEKHN1;KRT4;KLF2;FBN3;TUBB3;FZD10;AK4;TNFRSF18;MCOLN3;TNNC1;MFSD2A;ASF1B;CASQ2;TAL1
FOXA1	145	143	0.986207	*	*	*	78	CPAMD8;HMGCLL1;PCYT1B;TSLP;TRPC6;SOSTDC1;AFF2;ST6GALNAC5;VGLL1;EFCAB1;GGTLC2;ANPEP;KCNS1;NKAPL;LONRF3;LAMA3;TINAGL1;EFNB1;ATP6V0A4;LRRN3;RGS22;SLC2A9;ALS2CL;SEMA3A;SOX7;NTF4;SH3RF2;DKK3;IQSEC3;FAM212A;IGSF21;HCG4;ANGPT1;NECAB1;SLC7A4;ADRA1A;NHS;MAMLD1;TNS1;PNMT;NMUR1;TBX5;SOX2;KRT13;KIAA1614;RBP4;S100A2;DUOX2;CHRM3;MARCKSL1;HRASLS5;LBH;NRG1;LY6K;ZNF750;GALNT5;CHI3L2;SOX5;NUPR2;SEMA6D;KRT5;MSN;CYP…
PLEKHF1	193	142	0.735751				35	CFAP43;ST6GALNAC6;NUPR1;FAM174A;DPT;ICE1;IFT27;DLEC1;TRADD;NDUFS7;CHEK1;C9orf116;DEXI;CDC42EP1;VRTN;TSR3;HIST2H3C;DRC3;AES;CDC23;FANCM;TCTN1;VWC2;RAD18;CBLN4;PRG2;RPS19BP1;TSPO;ZBTB7A;PTPMT1;SLC22A23;CFAP47;DCTN5;NDUFAF2;SSBP4
MECOM	409	141	0.344743	*		*	13	AKNA;CENPN;TIMELESS;TMEM173;SFRP4;SLC24A3;TPPP3;ST6GALNAC6;NDNF;TRANK1;C14orf105;KNTC1;RFC3
BPTF	202	140	0.693069				17	ATP1B2;DES;TGFBR3;ASF1B;NFASC;STIL;MBNL1-AS1;CDCA2;CA4;BCHE;EVA1C;KCNK3;GINS2;POLQ;KLF15;TMEM88;DIRAS3
PEG3	198	140	0.707071				18	FAM46B;ADAMTS8;CA2;FABP4;PKNOX2;CLDN3;ZDHHC15;C2CD4A;KRT4;THBS2;LYPD3;KRT13;WTIP;MYADM;CGNL1;SP6;CASQ2;ICOS
ZNF217	222	140	0.630631				21	SCN4B;FGFBP1;DST;KLK11;HYAL1;TLR10;M1AP;KLF4;PCOLCE2;RADIL;OR2A9P;SOX9;ZC3H12C;ZNF214;SEMA6A;PDE1C;CD36;TMEM100;PIWIL2;EPHA4;MAMDC2
C7	212	140	0.660377				19	ITGA11;CTSH;THBS2;SLC39A8;PXMP4;C2CD4A;LYRM9;C15orf48;CCNF;MMP12;EMP2;SH2D3C;NDST1;SULT1A2;CFAP221;CYP4B1;SAXO2;DNAJC5B;RSPH10B2
ORMDL3	181	140	0.773481				47	KLK8;DRD2;IFFO2;LRRTM2;LVRN;GLRA3;SYT15;ENPP2;NMNAT2;RARB;C1QTNF9;OPRPN;ANKRD30B;PDE11A;C10orf54;CAPN11;SRSF12;NPY5R;HTR2A;ADAMTS5;CHRNB2;C2orf82;NPM2;SPHKAP;MGARP;ROPN1;GPAM;FAM196B;SLC7A10;IL17B;ALX4;ABCB5;HOXA3;LEP;C10orf90;UGT8;ROPN1B;TNMD;PIWIL2;ADGRD2;TDRD6;SLC14A2;SLC6A2;CLDN19;KLK5;ANO3;MRAP
NBPF1	169	137	0.810651		*		27	CXCR2;KRT4;TGM1;ACTN2;FST;CLIC3;ERN2;TMEM51-AS1;ZNF365;CYP3A5;KRT13;DKK1;CALCRL;NOS1;EPHX3;DUOXA2;SBSPON;SMIM5;PSCA;SERPINB3;GALNT5;LGALSL;S100A12;HBEGF;SCGB1A1;SGCG;ATP6V0A4
FGFR3	136	136	1	*	*	*	571	ESM1;ACTA2;PDLIM3;CPA3;CD22;CLMP;RRAD;LAMA2;TSPAN2;NAV3;HTRA3;CSDC2;CD200;CD248;OLFM1;RUNX1T1;RCSD1;ADAMTS16;TAGLN;SCN1B;ROR2;MOXD1;ASB2;PMP22;CLIP3;PRRX1;BDKRB2;NFATC2;AKT3;CACNA1C;IGDCC4;GFPT2;OMD;PCSK5;SFMBT2;SEMA3A;GZMH;ISLR;NCKAP1L;MRVI1;LUM;SPON2;VCAM1;TGFB1I1;ADAMTS4;MAN1A1;COL1A2;TPM2;SELM;CD5;SLC2A3;TPM1;BIRC3;STX2;TWIST1;WDFY4;CHRDL2;ADAMTS15;NNMT;CCL8;ATP8B4;FGF7;NLRP3;TGFB2;AXL;HDAC9;…
ZC3H13	186	136	0.731183				20	LRMP;ARMCX1;SNHG3;LPAR1;VSNL1;LINC00654;CHST2;RGS9;SGK1;PTGS1;TMEM108;PIPOX;FILIP1;GNAO1;TUBG2;WNT2B;SPON1;ZNF655;MDFIC;CHP2
BAP1	135	135	1	*	*	*	329	PCDH9;CYP39A1;PTPRD;MDK;FREM2;TGFBR3;AK7;LAMA4;CTH;CCL4;ZNF204P;DLG2;OLFML2A;C3orf18;SLC16A2;PHGDH;PAIP2B;ZDHHC15;FAM184A;FCMR;SYDE2;PIPOX;CSDC2;PRKD1;BDKRB2;SOWAHB;PCLO;XAF1;NSUN7;ENOX1;HMGN5;RAG1;APBA2;GCAT;NAP1L2;PLAT;FMO5;LRRC55;IL17RD;ZMYND12;DGKB;ADGRE2;TTR;BAIAP3;LURAP1;CYP17A1;RNF152;C8orf4;DOK7;DNAJC12;LOC100130872;MCAM;KITLG;KDF1;GPHN;MAPK8IP1;CCL3;FAM160A1;SFXN2;ZNF433;TSPAN33;SUCNR1;B…
PDGFRA	144	134	0.930556	*		*	38	MS4A7;VIPR1;CARD16;ARNT2;CD68;SFTPD;SIRPB1;CKMT1B;RXFP1;RASGRF1;SPI1;SASH3;CD300LF;PRKCQ;SLC7A7;SPOCK2;GPC5;SERTM1;C1orf115;SLC6A20;HEY1;GPR65;SEPT4;ALOX5AP;PDE1B;ST6GALNAC5;NRG3;DLGAP1;SYP;SLC6A12;VSIG4;CNTN6;MAPK15;TNNT2;PFKP;CBFA2T3;STK32A;RYR2
ZNF292	194	134	0.690722				15	CXCR2;ZIC2;H19;PRR7;C19orf48;KCNJ15;EDIL3;UGT1A6;CGREF1;SP5;LDB3;CHRDL2;VWA5A;B3GNT8;SLC39A2
ZNF479	205	133	0.64878				9	KCNAB1;MAPT;SASH1;SMTNL2;MYOZ3;KCNJ5;CXCR2;LGALSL;MYRIP
EPHA6	173	133	0.768786				16	SLC26A9;S100A4;TTN;CPM;ACTN2;MYOZ1;MYRIP;LDB3;ANGPTL1;SLC2A1;LTK;KIAA0125;IP6K3;CGNL1;FAM167B;PLD6
PVT1	493	131	0.26572				10	SPAG5;MAOA;DNAH2;PACRG;KCNB1;C4BPA;GAS2L2;KCNJ2;COL28A1;CFAP70
NECTIN4	184	131	0.711957				22	PTTG1;ESCO2;HMMR;F12;PTPRN2;HMGB3;PLA2G2A;SGO1;SKA1;CENPK;SORBS2;CDC25C;CENPI;SGO2;FGFBP1;CREB5;CCNB1;CSGALNACT1;DEPDC1B;RPS6KA2;C6orf141;GFRA2
TPTE	150	129	0.86				18	KCNJ15;PTGIR;NTRK3;DNM3;A1BG-AS1;PGC;SLC39A8;KIAA1456;RNF144B;LHFPL3;ARAP3;RYR2;CNTN4;MYH10;APBB2;ENG;FAM180A;NOVA2
MAP3K1	178	128	0.719101	*	*	*	61	PAK3;TMEM71;PLPPR1;EGFR;FAM3D;MAB21L1;SCN2A;MAML2;CHST9;LY75;PIK3C2G;SCGB3A1;CSRNP3;TP53AIP1;CEMIP;SREBF1;APOB;KCNH3;NCOA7;TSHZ2;ITPRIPL1;MUC15;GPLD1;GPR75;IGSF1;HPN;LAMB3;ALB;KLF11;TP63;KCNF1;LRP1B;MID1;LOC284578;ZNF711;SLC26A7;FSIP1;DNAJC22;RGN;NTF4;CITED1;NEURL3;RAMP1;CLDN19;PAK5;RASL10A;PROX1;AMZ1;FAM196B;CECR7;SCN4A;LONRF3;PENK;ATP6V0A4;AKR7A3;SPHKAP;SPX;KCNA1;KCNH8;IL22RA2;PIWIL4
CYP24A1	171	128	0.748538				20	CA4;KIAA0408;PTCHD1;BHLHE41;DPP6;FAM189A2;CXCL2;PDE11A;CNR1;SEMA6D;FIGF;FAM150B;CD3G;ADRB1;MAPK4;LCN10;P2RY12;GSN;CLCA2;ALDH3A1
ASTN1	241	127	0.526971				18	LRRN3;EREG;CNR1;BAMBI;FAM150B;ANKRD29;SDPR;SVEP1;NPY1R;ANXA8;ADH1A;E2F8;LIMS2;RNFT2;BHMT2;AGPAT4;TNXB;PCDH9
PCDH15	292	127	0.434932				16	CD19;CLIC3;KDM5D;EIF1AY;USP9Y;MS4A1;PRR5L;ZFY;UTY;GFRA3;CD1E;COL7A1;MMP12;CWH43;NLGN4Y;CXCR2
HHLA1	391	126	0.322251				14	ERICH3;CFAP53;ENKD1;RPL19;ANKRD50;TMEM94;CDH12;MBD3;AK8;TEKT3;SPATS1;TCEAL4;C21orf2;AFAP1L2
USP13	334	122	0.365269				11	RSPH1;ZNF334;CCDC190;TACR1;RRM1;TMPO-AS1;CITED2;PKD2L1;AKAP6;CLDN23;RAPGEF3
CDKAL1	132	121	0.916667				24	CPA3;C8orf4;RPS6KA2;RFTN2;ACSL5;CDC42EP5;PTTG1;GNA14;MRGPRF;SLC16A4;SH3BGRL;CSDC2;TBX18;MKX;EFHC2;PGR;ABI3BP;RGS22;MRVI1;MKI67;MFSD13A;PBK;BCO2;DSCR8
KDR	140	121	0.864286			*	30	CSF3R;ST6GALNAC5;VMO1;DKK2;GUCY1A3;MYO1F;KCTD16;AGER;CCDC173;ALOX5AP;SIRPB1;VIPR1;PRG4;COBL;TYROBP;CD300C;MS4A14;NCF2;FCER1G;EXOC3L1;GMFG;LILRA6;SUSD2;HECW2;SLC7A7;CHRM1;SIGLEC14;GPC5;ACP5;C9orf24
IFNE	263	120	0.456274				12	PABPC5;FAM155A;DAB2;RNF207;PRICKLE2;SCUBE1;CNRIP1;TUSC3;TRABD2A;CCDC34;CBX6;PCDHGA6
STAG2	121	120	0.991736	*	*	*	100	LSAMP;PLEK;DIRAS1;STON1;SELE;PRDM16;HUNK;WBSCR17;BCL2A1;SYNDIG1;FGF9;RCAN1;TSPAN2;PRSS35;SLC16A1;VCAM1;GPR183;CDKL1;DOK6;SOBP;VNN2;KCNH2;SOD2;LRRC75B;PABPC5;MAFF;RBM24;ADCY9;TNFSF8;NEGR1;FAM189A1;BRE-AS1;AMPH;RGS1;NUPR1;FGL2;GEM;DMGDH;CD109;TMEM130;ENPP1;PNMA2;LSP1;PLCL1;FOSB;ITGB3;PTPRJ;WDR17;PIPOX;NT5DC3;NTNG1;LTBP1;THSD7A;DGKB;EGR3;LRRC2;LINC00473;STXBP6;SAMSN1;SYS1-DBNDD2;BHMT;SLC30A2;NES;EYA…
AKAP6	197	120	0.609137				12	PDLIM2;ATP1A2;FMO2;AGPAT4;MFRP;ATP10A;SRL;DAPK2;COLGALT2;ADAMTSL4;MGAT3;CCDC173
TBC1D3P1-DHX40P1	119	119	1				97	RSPO3;FAM150B;ENPP2;MUC6;CYP39A1;RCAN1;SGK2;BACH2;AQP7P1;C2orf82;COL6A6;PDE11A;EBF1;HEPN1;ADRA1A;CRHR1;HEPACAM;PM20D2;LINC01554;ARID5B;LINC00284;THRSP;TINAGL1;TFAP2B;FAM126A;MOGAT2;ARID5A;SLC6A2;GLYAT;RND3;B3GNT5;NALCN;KLHL31;CDNF;MLXIPL;TAT;RGL1;PFKFB3;CHST8;HAS3;SLC16A12;CCDC129;AASS;FOXO1;C1QTNF1;IGDCC3;OBP2B;APOB;CYP4Z1;TM4SF18;CUX2;EPB41L4A-AS1;SCHIP1;SLC25A27;KCNB1;CLTCL1;SCGB1D2;SLC7A10;NA…
NEFH	119	119	1				180	SLC6A19;ALPI;SLC23A3;NEURL1;DAO;PKP1;CYP3A4;CREB3L3;CYP4F2;TMEM72;LRRC55;KMO;GPAT3;MT1G;CRLF1;MT1H;ENOX1;MT3;CCL15-CCL14;MAPK4;FMN2;ADGRV1;ISLR;DNER;HEPACAM2;NOTCH3;PHLDA3;ENTPD3;DPP6;ITLN1;MST1L;SLC9A3;CLDN8;TMEM61;GREM2;HSPA2;RASD2;TRIM9;KCNK13;TUBB4A;CR2;SIM2;CNTN1;VAT1L;SCGN;HAVCR1;FLRT1;TXLNGY;HSD11B2;ABCC2;ADAMTS4;GABRB2;PAH;GP2;CHGB;TREH;DIO2;SPTBN2;KCNK10;SCNN1G;FABP1;GRIK5;SCN7A;TMEM54;A…
ZMAT4	223	117	0.524664				16	BMP2;PCDHGA5;PCDHGA7;RASGEF1B;PCP4L1;PIGR;KIAA0754;FGFBP1;ST6GALNAC1;AKR1C2;SPINK5;DNASE1L3;AQP7;ALOX15B;GGT1;PARM1
LRRC7	184	116	0.630435				14	CD52;LILRA5;CD300LF;SBSPON;CASQ2;PLA2G2D;CSF3R;FCGR3B;DRAM1;SNX22;LINC00312;ACTN2;PLA2G4F;NTNG1
CASP8	116	116	1		*	*	312	CXCL10;KLHDC7A;KLF15;COLCA1;CXCL11;CAPN13;CXCL9;EEF1A2;PPP1R1A;CLGN;CYP4F12;IFI6;GBP5;ADCY2;BST2;ALDH1L1;TF;CRISP3;MFAP2;TYMP;FAP;EYA2;RSAD2;ACHE;CIDEC;PLIN1;XAF1;IFI44;VWA2;PBX1;TUBB3;MMP10;SGSM1;SERTAD4;AS3MT;STAT1;PADI2;SLITRK5;RRAGD;TCEA3;PCDH19;ZG16B;GBP1;ZNF853;EGF;SRPK3;GALNT6;AIM2;BEND7;USP18;DTNA;AGFG2;COLCA2;ACSM3;MX1;ZNF717;PAIP2B;BATF2;NLRC5;METTL7A;MMP3;ANKRD6;TNNC2;TFF3;NTF3;TNFRSF6…
MARCH14	182	115	0.631868				10	DKK1;NOXA1;BEND3P3;CDH26;GLB1L3;CHN1;ZNF804A;GPD1;PGM2L1;MAP7D1
MB21D2	288	114	0.395833				17	SERPINB4;MUC21;GMPR;KRTDAP;SERPINB7;S100A7A;IGF2BP3;DEFB103A;HS3ST6;MYH7;WFDC5;SMPX;KRT31;CRBN;LPO;DEFB4A;KRT2
ZBBX	333	113	0.339339				14	TMED6;SPTLC3;REP15;MIA2;GMPR;HSPB8;SCTR;AHCYL2;C10orf2;SLC6A8;RILP;LPCAT1;PLPP2;COBL
VCAN	209	113	0.54067				17	CXCL14;KANK4;C1QTNF7;ST6GALNAC3;ZNF385B;CH25H;MFAP3L;MSR1;PTPN13;MPDZ;MYCT1;CAT;PROM2;FMO4;DACH1;THSD1;COLEC11
TTC14	335	112	0.334328				7	BMP2;FAM47E;ARHGAP18;CD83;WASF3;DKC1;C6
ATAD1	155	112	0.722581				16	CDC6;CDCA5;CDC20;C1QTNF1;CDH23;CELF5;FOXP2;GPRASP2;CDCA3;NEDD4;PCDHB9;RPL39;C8orf46;FAM83D;PMP2;PRRT2
RNFT1	132	111	0.840909				28	PROS1;SLC19A3;C10orf10;ACSL5;TTK;HBB;CLIP4;SDS;GPR146;NMUR1;LOXL4;CDK1;RBP7;DOC2B;AMOTL2;SGO1;AURKB;SPC25;PBK;RASD1;MAMLD1;DST;JPH2;CEP112;LINC00924;KLK11;KIF18A;KLHL29
DHX40	119	111	0.932773				31	PCDH9;TSLP;LEFTY2;SELP;TNFRSF11A;WASF3;SCN4B;LINC00092;LIMS2;BMP6;ZNF826P;AVPR2;CNR1;CA4;CENPM;ZNF300P1;AOC3;SKA3;TRHDE;CLDN5;BMPER;LYNX1;SLC22A3;TNS1;RGN;ANGPTL4;PTCHD1;LCN10;F10;C7orf31;SRPX
MAP2K4	132	111	0.840909	*	*	*	49	CRYAB;TSPAN7;MAPK4;PDE9A;RASSF6;FAM89A;BMP5;CNR1;GPM6B;NATD1;SLC13A2;ARHGEF4;BMPER;TRPM6;DPP6;ASTN1;AMOTL1;SFRP1;KCNH8;MAP2K4;PTPRZ1;MOGAT2;PTGDR;EPHX4;WNT11;SYNM;SPEG;PTCHD1;MME;MARCO;PAMR1;CRB2;TNFRSF17;PLD1;TMEM220;NDRG2;LINC00341;GRIA4;PTCH2;PTPN14;FOXD2;RIMS3;C2orf88;DES;ARHGAP10;KCNF1;BAALC;ADGRL3;ASPA
BRAF	176	109	0.619318	*	*	*	36	AIFM3;EGF;ISX;PPP1R14D;KIAA1324L;SPINK2;OTOP2;MIER3;GPR15;INSL5;LYPD8;MS4A12;TMIGD1;PRKG2;ATP6V0D2;SH2D7;MTERF1;ACVRL1;NXPE1;PHOX2B;PNLIPRP2;HLTF;LHFPL4;MS4A10;B3GALT1;SLC22A4;TBX10;GALNT8;HTR3E;B3GALNT1;NEO1;SH2D6;GGT6;FRYL;ANOS1;HSD3B2
ICE1	266	109	0.409774				15	DACH1;MAATS1;PLAC8;TAL1;DPYSL2;HMGB3;MYCT1;ADCY4;ASF1B;GRAP2;INMT;PLA2G2D;PGK1;IL33;SOX7
CSMD2	237	109	0.459916				23	LRRC4B;SOGA3;ZNF366;GRK5;SIM2;LAMC3;LRRC32;EML1;SPATC1L;LSAMP;C1QTNF2;MMRN2;PTGER3;SPOCK2;SLC39A8;CD1C;MMP1;FAM124B;CFP;SELP;LARGE2;SUSD2;CDKL1
POP4	185	108	0.583784				22	CENPI;CCDC40;HSD17B8;ABHD14A;SALL1;MTNR1A;ZBTB4;CENPB;GAS2L1;MAST4;TST;ZNF575;ZNF688;GNPDA1;ODF3L2;NKX6-3;PMM1;GPR139;KLRA1P;PRSS42;COL20A1;TMEM129
FLG2	342	108	0.315789				18	BUB1B;NUSAP1;ADM2;TESMIN;CCNB2;TMEM139;FKBP1B;BMP3;RECQL4;NRG1;AGAP11;PLK1;HSD17B2;BCHE;GRP;SOSTDC1;NCAPG;KRT80
MROH2B	292	108	0.369863				14	FBP1;TTN;TMEM158;RMI2;P3H4;IL6R;FRMD3;MYOZ3;GJB6;MEX3B;GPD1;CAMK2A;DNAH17;GPR39
ANK1	317	107	0.337539				12	DAAM2;CFD;TNXB;ITIH5;ST6GALNAC5;SYNPO2;FAM13C;SRPX;SPNS2;GPAT2;ATP1A2;ANXA3
FAM92A	218	107	0.490826				14	SLPI;OLFM4;PIK3C2G;CALML3;ASXL3;FOXI1;MIR31HG;PLEKHG4B;SGSM1;TNS4;SLC14A2;LY6D;ALB;TBX19
XYLT2	108	107	0.990741				46	PPP1R14A;ADH1B;PDE9A;CCL28;GNAI1;BMP5;CNGA1;CAPN6;SEC14L2;TMEM61;SOWAHA;SLC29A4;RGMA;AKR1C3;CMA1;BGN;DST;KIT;MYOCD;STOX2;AOX1;STAT1;SLC6A14;SEMA6C;COL11A1;PLPP1;CXCL11;CCDC136;FRMD1;LYNX1;GRIA4;PAPLN;CNN1;RYR3;CPAMD8;ADGRL3;PLIN1;GRAMD3;TFCP2L1;MT1X;SLC4A5;LRRC29;LINC00476;VAT1L;CARD6;SEMA3D
IZUMO3	143	106	0.741259				20	PCDHA12;NHSL2;CD300C;NPC2;PCDHGA11;TDRD9;MYH10;PHACTR2;CCDC85A;HPN;CISH;ANO2;NKX2-1;PAXIP1-AS2;CHRM1;DOCK11;COL6A1;FRMD4A;CD55;KCNT2
FHIT	125	106	0.848			*	27	GCNT4;COL7A1;C1QTNF3;ZFP28;RPS6KA6;HNF1A-AS1;NEFL;ANO7;LRRC66;MAB21L2;TPSG1;PNCK;ALDOB;MUSK;CCL11;SLC28A2;SLC9A3;TTR;PHGR1;CDHR5;ESRRG;PCP4;TNFRSF13B;TRPA1;PBLD;CD79B;FAM177B
CTCF	106	106	1	*	*		175	PTGIS;EYA2;CP;CNNM1;MMP9;ZDHHC15;CLIC6;DIO3;SLC38A5;TRPM2;CXCL1;TTC39A;ENPP1;HLA-DQB2;WFDC2;VAV3;CRISPLD2;TSPAN2;MAP2K6;SORD;ABO;LOXL4;XYLT1;LINC00526;TBL1X;NEURL1;CYP1B1;HCG4;KIF26A;SLC15A1;CCDC189;PRELP;ZNF501;TMEM200A;STAG3L1;RNF144A;MUC4;SLC9B2;MARCH8;SLC51A;RIPK4;DUSP2;HAGHL;SAA1;KRT8;GOLGA6L9;SCN9A;STC2;SMG1P1;FYN;NKD2;MTCL1;HSPA1B;ATF3;AVPR1A;ABLIM2;LIX1L;PKIA;ASPN;PROSER2;TNFRSF6B;GOLGA2P…
TANC2	172	105	0.610465				15	CDCA8;KLF4;MAOB;CDCA5;FAM64A;KIF15;FOSB;TMCC3;PARK2;KIAA1456;CD59;SGO2;RCC1;MUSTN1;CDK1
GDPD4	175	105	0.6				15	PTTG1;KIF20A;HMMR;LMNB1;KIFC1;RAD51;CCNB1;CDC25C;MKI67;TACC3;TTK;DIXDC1;GINS2;ACSL1;PBK
TRIQK	210	104	0.495238				21	MIR205HG;MAB21L1;GRIK1;CSRNP3;GPR87;CITED1;SCN5A;CACNA1G;CDC14B;PAK5;NYAP1;RNF175;DMTN;CHRNB2;SLC7A10;SLC7A3;EDN3;SPATA41;LYSMD4;PSD2;ABHD1
MMP16	293	103	0.351536				13	NRG1;GABRP;AKAP7;BHMT2;DENND2C;LYVE1;LINC00092;GPX3;VANGL2;ETS2;WFDC2;FGD4;ANXA8
KIF5A	125	102	0.816				18	FBN3;RXFP1;SIX4;CLUL1;EFR3B;AKAP5;BAIAP2-AS1;BTBD11;PCDHA12;TSPOAP1;LRRC43;NECAB1;LRP2;SLC2A14;TSKU;ADRA1B;CD93;PHACTR1
E2F3	109	102	0.93578				23	KLRB1;PLD4;TMEM119;HIC1;KIF5C;BUB1B;PLCB4;HS3ST1;DUSP2;BTBD16;KNL1;NFATC1;SELM;CYP1A1;FCER2;GLTSCR2;CCDC102A;LXN;NR1H4;SLC25A43;PLA2G2F;UBE2T;PDE4A
RELN	323	102	0.315789				7	NXPH3;MYOZ3;ZBTB16;PYGM;ORC6;CASQ2;GSG2
COL7A1	150	102	0.68				20	PID1;ARNTL2;KCNK3;AGTR1;EDNRB;CSF3R;FPR1;CXCR5;NCF1B;PCDHGC3;ACSF2;RPL39L;GZMB;LINC00654;HSD17B1;SPIB;ARHGEF15;GFRA1;MND1;GRK5
PTRH2	103	102	0.990291				90	OLFM4;AK5;ABCA12;WISP3;ALDH1A3;CD164L2;ADAMTS3;BCL11A;NLGN1;ITGA7;SFRP1;ADAMTS5;BBOX1;AKAP3;ARL10;SLC26A7;KRT5;TDRD9;LRRC3B;CCDC167;RNF186;KCNJ3;YPEL4;SCRG1;NFIB;MCTP2;WHAMMP2;KRT16;PTCH2;MPP6;EMX2OS;SLC25A37;SHC4;NEURL3;COL9A3;FAM218A;CDH12;PRNP;MRAS;PLA2G4A;NPM2;SEPT10;PP14571;C22orf23;CCDC178;SLC2A12;CCDC82;CMA1;RNASE7;CRABP1;CIDEC;C17orf51;TRHDE-AS1;TF;MPZL2;GOLGA8A;PAPPA2;PAPLN;DPY19L2;LRP1B…
TCHH	300	101	0.336667				19	SERP2;TROAP;S100P;PRDM5;ADAMTS1;KIF23;CDK1;POLE2;PTPRN2;CXCL3;RTN4RL1;EPSTI1;GTSE1;SGK1;PLA2G5;RASAL1;BCHE;PCNX2;LRP4
CNTNAP5	199	101	0.507538				14	MCOLN3;ALPK3;TRIM58;MFSD2A;SFRP5;KCNJ5;DKK1;CELSR3;SLC18A2;PLA1A;S1PR4;MSL3P1;RIMS4;CTNND2
RBM12B-AS1	209	100	0.478469				14	DLK2;WNT6;APOB;CYP4F22;DCHS2;MGARP;AK5;CCDC178;NEURL3;SERPINB5;IRX4;HLA-F-AS1;CLCA4;ZNF454
CPS1	143	99	0.692308				33	AGTR1;GSTA2;CD300LF;CLEC12A;RAMP2-AS1;XYLB;MNDA;MYH10;EXOC3L4;FGA;FAM167A;CBLC;SCUBE1;AATK;IYD;APOH;FGG;PRKG2;ARHGAP30;ELFN2;MFSD2A;FAR2;IQSEC3;CSF3R;JPH4;ALOX5;CCRL2;UQCRHL;CA2;DNASE2B;CLDN2;SLC5A9;FLRT3
MBIP	100	99	0.99				59	NMUR1;HBA1;FCN3;KCNJ5;IL20RA;GPD1;CD300LG;MARCO;COLEC10;CDH5;CYP1A2;FPR2;EDNRB;FAM150B;PRX;INMT;SH2D4B;S100A4;ACADL;FGR;XAGE2;EFNB2;TRPV2;CELSR3;MSR1;PIP5KL1;ARHGEF15;PHEX;PPFIBP1;KRT4;SH3GL3;ST6GALNAC2;PTPRQ;SYT15;IRX6;CETP;MGAT3;CCDC152;TSNAXIP1;DOK2;SLCO1A2;PDZD2;THSD1;CFAP161;PID1;SCD5;LDLRAD1;SIRPB1;WDFY3-AS2;ADGRE3;CAT;SSFA2;VIPR1;DYNLRB2;C20orf202;NECAB1;SIX1;ARAP3;STXBP6
USP32	178	99	0.55618				21	ZWINT;ATOH8;ZNF781;ZBTB16;RBP4;PCOLCE2;ADCY4;CDK1;SLC16A12;FGFBP1;ZFP2;NCAPH;PPP2R2C;SLC4A4;HIST1H2BD;ABCB1;LRRC70;AMT;AOC3;COL11A1;TACC3
TUBD1	154	98	0.636364				16	SAMD5;SLC16A4;NPR2;ANKRD35;CAPN3;MEOX1;ATP7B;KIAA1456;SLC27A6;ZNF354C;INMT;TTC28;MEOX2;FGFR3;FAM13C;IL34
AGAP2	111	97	0.873874				23	CACNB4;ENC1;PLAU;CENPA;JPH1;LINC00950;SOX2;SPOCK1;DNAH6;FAM131A;BEAN1;OSTC;TTLL7;TICRR;FAM174B;MIR600HG;TMTC1;TPBG;PNPLA7;CDCA4;EFR3B;FBXL2;ARHGAP44
SLC20A2	213	97	0.455399				16	MYOCD;HES6;PDZD2;SHE;SLC9A7;GIMAP6;SLC22A3;SYNM;SMOC1;PDPR;PUSL1;DPYD;RUNX1T1;FHL5;SAPCD2;PDE1C
PFDN2	161	97	0.602484				15	LINC00689;PBK;FGFR1;HAND2-AS1;NPR2;RNASE4;STMN1;CDCA2;ZCCHC24;C14orf159;TBX20;UPK2;HAND2;CYP1A1;PELI2
HTR3E	312	96	0.307692				12	ZNF69;SIGLEC16;NPC2;DCUN1D5;PIK3C2B;SLC7A7;GIMAP2;LPIN2;HIVEP3;MRPL58;IFT57;CCND3
UTP23	348	95	0.272989				17	PIP;ZNF154;AFAP1L2;SCGB1D2;CCDC148;ADCYAP1R1;CLDN19;CT62;DSC1;POLN;ANKRD30B;OBP2B;EBF2;CEP126;DLK1;DSG1;RDH5
CCDC39	353	95	0.269122				26	PSMG3-AS1;ITGA7;VSIG2;TSNAXIP1;SPTLC3;RBPMS;KNTC1;AHCYL2;FOXA2;PTGER2;NFKBIA;MCM4;NETO2;C6;CRMP1;CRACR2B;PERP;CDH24;UNC13D;CHST7;TFPI;OSR1;DES;CFTR;SCARF1;DUSP8
MYO10	237	94	0.396624				12	KLF2;NOSTRIN;CILP;TBX3;APOL3;SLC25A25;DOK6;RAPGEF4;AQP1;TSPOAP1;DACH1;SYNE1
UGT3A2	186	93	0.5				13	FCN1;ZMAT1;RCC1;GIMAP6;ICAM2;GIMAP5;GVINP1;GIMAP7;PLA1A;TMEM204;IL11RA;STARD8;FGD2
NKX2-1	101	93	0.920792			*	34	IQSEC3;MYRF;USHBP1;HSPA12B;LMO2;FAM162B;DAPK2;ART4;COLGALT2;FAM46B;C10orf67;ADGB;VNN3;SCGB3A2;TCTEX1D4;GFOD1;WWC2-AS2;CYYR1;GRIK4;S100A12;CAMP;DDX43;ALPP;CCM2L;RAMP3;GRASP;LIMS2;F8;ANGPT1;TMEM88;AARD;CAMK2N1;SEMA3G;SFTA1P
EPHA5	147	92	0.62585				15	HS6ST2;VMO1;CDO1;ADAMTS8;ROBO2;C15orf59;NACAD;SH3BP5;GALNT18;SEMA3G;IL17D;PKIA;RORA;CLEC4A;HOXB7
TPRG1	262	92	0.351145				21	ABRA;TLE2;HHATL;ALOX12B;MURC;CRNN;PPP1R3A;MYH13;MYH4;NMRK2;ACER1;ATP2A1;PCDHB8;COX6A2;PLA2G4E;BEST3;FITM1;CDRT1;GCLM;LAMB4;RORC
RTP2	253	92	0.363636				21	RNF222;CLDN17;IL36A;A2ML1;TMPRSS11B;LEXM;SLC13A4;IL36RN;SDR9C7;UCN2;HEPHL1;SPRR2B;LCE3D;HCG22;ADH7;SERPINB12;DYNAP;AADACL2;RPTN;MUC7;THEM5
NADSYN1	239	92	0.384937				10	PNPLA7;CAPN13;POU6F1;PPFIBP2;CRYAB;KAT2B;ZNF549;ZNF426;LPIN1;MFSD6L
MRGPRF	301	92	0.305648				9	SLC2A12;EHF;CNKSR2;FAM95B1;ABCA5;PCYT1B;COBLL1;ZNF488;CCL14
STK11	92	92	1	*	*	*	1057	GPIHBP1;GPD1;HBA1;STXBP6;TRIM58;GPC3;ARHGEF26;EDNRB;MMP11;CCDC85A;INMT;TRHDE;CD300LG;FGFBP2;WNT7A;STX11;SGCG;JPH4;TCEAL2;FAM46B;FOXF1;UPK3B;KRT4;ANKRD1;CLDN18;ADAMTS8;MSR1;DACH1;IQSEC3;ADAMTSL4;SLC19A3;SLC27A6;SCD5;TPPP3;RTKN2;ADTRP;SH3GL3;MARCO;TAL1;LINC00472;EFCC1;KANK3;ACKR4;AQP1;VIPR1;RSPO1;PTPRQ;FGD5;HSPA12B;DNAH9;MS4A7;PTGFR;CCM2L;TIMP3;PTPN21;ST6GALNAC2;PHACTR1;LRRC36;KCNA4;BTNL9;SYNPO2L;P…
MDM4	127	90	0.708661			*	24	PAK3;TRHDE-AS1;ITPRIPL1;KCNC2;FAM201A;KRT81;SPHKAP;RASL10A;SLC7A10;NPY5R;HTR2A;GRIA2;FAM234B;DLGAP1;KCNA1;GPR12;GLRA3;PCDH11X;KCNIP2;LRRTM2;CRHR1;LINGO1;SMYD1;ACVR1C
NCALD	324	89	0.274691				11	PLPP3;LRFN5;GPRASP2;F10;CNN1;HGH1;ABCG2;FGF2;PHYHIP;AKAP7;NR3C1
MED13	210	88	0.419048				36	NTRK2;NCAM1;PCDH9;MAPK4;BACH2;SPEG;FLRT2;KCNK3;NMUR1;DCHS2;SESN3;F3;PELI2;KIT;ITGA9;ENPP2;PRIMA1;ADHFE1;RGAG4;GREM2;PXDC1;ADGRD1;SOX5;MYOCD;RGS2;GNAL;DENND2A;CENPU;FAM171A1;ST8SIA1;AVPR2;COL4A3;HIST1H2AC;KCNN4;EPHB1;CDK1
SFTA3	92	88	0.956522				95	CHRM1;WNT3A;CXCR1;SMAD6;MARC2;PGC;DNASE2B;MDH1B;FGG;WIF1;LINC00961;GCSAML;C8B;PRG4;CLDN18;KCNK17;CATIP;TEX14;C10orf105;WFDC12;PLPP2;ADCY8;CMTM2;NLRC4;ZBBX;TXNDC17;SCGB1A1;MS4A8;RSPO4;DAW1;IHH;TTC25;TDRD9;CNTN6;FOLR3;TNNI2;PLA2G1B;CD5L;C1orf194;RNF182;AGTR2;CFAP77;ANKRD1;LRRC18;ITLN2;PPP1R32;TMEM190;GKN2;C5AR1;ERVFRD-1;APOBEC4;CFAP61;C1orf87;CFAP57;AGER;SPEF1;CHIAP2;LHX9;VWA3A;SLC5A9;TTLL10;CNGA4;…
SOX4	88	88	1				88	ZNF154;MRVI1;RASL11A;ADGRA2;PRR26;CFH;SERPINF1;DUSP5;ADRB3;PDE4D;ACKR3;RASL12;CEND1;STON1-GTF2A1L;LTBP3;SPARCL1;HAND2;PODN;HTRA1;TACC2;PCOLCE;HOXA13;UPK2;COPZ2;IFITM2;C14orf159;CTSK;HECTD2-AS1;CCND2;PLCD4;GAPT;EMX2;GTF2A1L;STAB1;PYHIN1;CMTM5;TPM1;LDLRAD4;CD69;CD44;SDC2;PMP22;ROR2;CDKN1A;VAMP5;CTAG1B;PRDM6;SOD2;LINC00908;SH3TC1;EPHX2;PRAC1;FILIP1L;TPPP;RANBP3L;ESR1;BLK;FBN1;LPAR1;SRF;CDC25C;DOK6;T…
KRTAP4-3	95	88	0.926316				54	BAALC;SULT1C2;ADAMTSL1;P2RY14;FAM177B;GP2;FER1L6;SULT1B1;MADCAM1;ENTPD3;PRKACB;CADM3;SNCG;ACRBP;FCGR2C;CLEC10A;PRSS22;METTL24;SLC9A9;TUB;CCR10;C20orf194;TMEM255A;F13A1;CHRNA7;ASAP3;FGL2;MUSK;CTSF;RNF152;SI;DMRTA1;C16orf54;RNF43;ENPP6;LRMP;DEFA5;SRPX;CTSG;BTNL3;GRIK3;GFRA2;ZNF536;TLL1;TOX;CNTN2;GGTA1P;UBE2QL1;LGALS9B;HTR1D;SLC28A2;TACSTD2;PDE7B;KLRB1
CASC15	90	87	0.966667				26	RGS22;GNG11;ACTA2;MKI67;CD34;CIT;ZC3H12B;ANXA6;CD200;APOLD1;KIF20B;ZCCHC24;DHRS2;CNRIP1;KLHL21;NCAPG;C11orf70;JAKMIP3;TCEAL1;ALDH7A1;CCDC80;MYL9;ARSJ;ZWINT;C9orf47;PKD2
HGSNAT	235	86	0.365957				13	P3H4;ZBED9;PIGR;GGTA1P;KAT2B;CLEC10A;SLC4A4;TXNIP;GPD1;MSRA;IL34;CELF2;PP14571
RPS6KB1	144	86	0.597222				21	FREM1;ITGA9;FOLR1;SAA2;HOXA4;PDE9A;KIAA1524;DIAPH3;IL27RA;HOXA3;TRIM29;AOX1;SELP;GSN;SLC34A2;GPRIN2;LIFR;SFRP1;MCM10;PLEKHA4;EGR2
PPARG	87	86	0.988506			*	128	DDR2;MSRB3;NAV3;SVEP1;NACAD;PRUNE2;COLGALT2;PCDH18;ANTXR2;TNS1;CFL2;STUM;GSTM5;CSRP1;GEM;PDZRN3;ITGA8;BCHE;TLL1;LYNX1;NFASC;MKX;PRDM8;PCDHA3;OMD;FERMT2;PID1;MYL9;CCDC189;FAT4;FGFR1;AOX1;SEMA3E;UQCC3;CEP85L;LRCH2;PLA2G5;SCN7A;CC2D2A;SYBU;TENM2;ZFHX4;FILIP1L;HMGB3;RECK;GRIK5;WNT2B;ASB5;GHR;BEND3P3;GNAZ;ANKS1B;EGR3;KCNK2;NEGR1;GLT8D2;SGCE;USP51;SPEF2;EID3;JAM3;HDC;TNIK;SGK1;FLNA;PER3;ZNF354C;JAK2;EP…
COL1A2	219	86	0.392694				11	ITGAX;BEX4;MAL;CES2;CXCL5;CXCL8;SMIM6;TRPV3;TMEM59L;NOS1;CLCN4
CACNA1G	181	86	0.475138				24	MT1M;KIF4A;TPTEP1;PRIMA1;ACKR2;NTRK2;PTN;CX3CR1;HSPB2;CAPS2;ZNF677;GPRIN1;CADM3;MMP11;ASPRV1;ZNF471;MBNL1-AS1;SCN4B;RBP7;ZNF37BP;MELK;KIAA1524;ARC;ADHFE1
TAF3	124	86	0.693548				12	NFASC;ESR1;SYBU;MYRIP;UNC5C;RANBP3L;DACT2;HBEGF;CCDC173;LINC00908;RHOB;PIEZO2
VMP1	131	86	0.656489				22	EPHB6;PI3;ATP8B4;AKR1C3;MASP1;AMOTL1;FAM171A1;ABCC6;TMEM213;NMNAT2;FUT8-AS1;HSD17B2;NMT2;NCAPH;E2F2;RAMP2-AS1;HIST1H2BD;HMGCLL1;GRAMD2;ABCA10;ELAC1;PTPN21
GSDMB	192	86	0.447917				15	LOXL4;MRAS;ALDH1A3;SAMD5;IL33;MAP7D3;HOXA2;MLXIPL;MET;FAM13C;KLHL29;AKAP3;FAM135A;RGL1;ANKRD36B
TSPAN31	96	85	0.885417				34	AARD;HHIPL1;ANKRD36BP2;SYN1;GLB1L3;PNOC;ZBBX;AMIGO1;CERCAM;PCDHAC2;CES4A;STYK1;KIF17;HTR1D;TYRP1;ATP1A3;C1orf115;SPRYD7;CCDC68;TRIM54;ICAM5;GSTO2;SH3GL3;ST8SIA3;DGCR5;PKN3;NRG3;MYO5A;PPP1R1C;CNTN6;DLL3;SLC6A13;POLE;FBXO27
ATM	233	84	0.360515	*	*	*	15	ETV4;SIGLEC8;P2RX1;PCP4;SEMA6D;NECAB1;ZDHHC15;MIF;FAM46B;CPXM1;PDZRN4;VWA5A;UPK3A;ADGRB3;VILL
PHB	84	84	1				191	HSPB2;KCNE1;HOXA5;CAV2;NCMAP;KCTD14;HOXA2;STAC2;CRABP1;RIMBP2;CXorf36;DGAT2;USP44;PEAR1;FHL5;SLC16A12;GYG2;TM4SF18;LOC284578;PAPPA2;SLC14A2;RGS6;PLPPR1;RASSF9;CLDN10;ANGPTL4;DLK2;CRHBP;NKAPL;CLDN19;SLC7A3;HOXA6;P2RY12;PLA2G4A;FOXC1;ACSM5;G0S2;MGARP;ARHGEF15;PHF24;CCDC178;ADCY4;ZNF366;CSRNP3;RGS7BP;KCNH3;LINC00924;EMCN;GPAM;SRSF12;EPAS1;ROPN1B;SLC35G2;PCDHA10;FAM89A;EGFR;CRB2;ABO;SLC7A10;NPY5R;FOX…
PTPRT	279	83	0.297491				11	HSPA2;PTPRO;FHL1;KNTC1;CLEC3B;LDOC1;TNFSF13;IFIT1;LTC4S;SGCA;ZWILCH
ZNF652	93	83	0.892473				29	PI15;SLCO1A2;NDRG2;GFAP;CAPN11;LAMA3;HS3ST4;HTR2A;NKAIN1;HMGCLL1;TRIM17;EDN3;LUZP2;DNAH9;DLK1;PIP;NTF3;GPR160;ADRA1A;SLC26A3;KLK5;C2orf88;GRIA1;TAT;UGT2B11;HEPN1;TP53AIP1;NRG1;KCNIP2
BCAS1	194	83	0.427835				16	CHRM1;COL17A1;LEPR;CLDN1;SOX17;NOVA1;KLB;TNFRSF17;ANGPTL7;GPX3;CLEC10A;HACD1;AMPD1;BMP3;LINC-PINT;GPM6B
MUC6	159	82	0.515723				23	PTPRU;TTTY15;TMPRSS15;TXLNGY;GIP;PGA3;LOC100128164;ADH4;C17orf78;LGALS2;C6orf58;UPK1B;APOA4;KCNJ15;GHRL;LAX1;CYSTM1;NLRP6;TAC3;ESRRG;ILDR1;LINC01018;CXCL12
SEMA5A	275	82	0.298182				8	ANKRD22;ARC;FAM189A2;EFCC1;GBP6;LRP2BP;TNNT1;NOSTRIN
KMT2B	226	82	0.362832				24	MTFR2;SLC7A2;OLFM1;BEX5;MND1;PEG3;ABI3BP;TP73;APBB1;CCL14;RGAG4;GFRA1;WASF3;TMEM8B;WISP2;NMU;GNG7;ABAT;ZNF300;PID1;UBL3;FAM13C;KLF2;SNED1
LRRN2	146	82	0.561644				23	BUB1B;ADRB1;GPR17;UBE2C;CCNA2;PENK;CEP55;CDC20;MYBL2;CCNB2;FAM111B;DEPDC1;ZWINT;TPX2;ADRA1B;PPP4R4;SLC16A11;KIF23;BMP8A;CDK1;KIFC1;FANCI;ENHO
MARCH9	81	81	1				266	STXBP6;DOK6;GALNT14;PHACTR1;ADRB1;EPHX4;EPHA10;PGM2L1;BDNF;DLGAP1;CDKL5;CPNE7;SSTR1;RPS27;ESYT3;MICAL2;CACNA1I;SYNJ2;STX1A;CMTM3;PRKCE;CHRM1;DMTN;CNKSR2;LINC01106;THPO;GMNN;PPP1R14B;MDFI;ANKRD19P;C1QL3;PCDHA13;ST6GALNAC5;KCNQ3;MAPK15;CLSTN3;CCDC167;ATP1B1;CPNE6;SLC26A4;UQCRBP1;RPLP0;CACNA1F;LMTK2;TSPYL1;LRFN2;OXCT1;GALNTL6;KLC2;TMEM132D;NCDN;PDZD7;FAM201A;GABRA5;DBI;ABCC12;EIF4E1B;FAM153B;FAM163B…
BIRC6	234	81	0.346154				9	FOXQ1;COLEC11;SGCD;LRRC4;IRF8;HIP1;KCNN3;CNTN4;CH25H
RBM10	81	81	1		*		59	COLGALT2;LHX6;NMUR1;SPINK1;KLF2;HSPA12B;CES1P1;RHOJ;MFAP4;RGS22;NXPH3;CD300LG;A2M-AS1;ZEB2;NTNG1;ARHGEF15;MYADM;ERG;CPED1;ELMO3;ITIH5;CXCL13;FEZ1;KCNJ8;RASSF8;MYL9;AK4;SOX17;JPH4;TPSB2;AGTR1;AKT3;FBLN5;WNT2;ADCY9;REEP1;GRK5;ZEB1;PDE5A;RECK;FAM43A;NEXN;LINC00312;JAM3;ADARB1;MBNL1-AS1;PTRF;TSPAN18;LINC00689;OLFML1;TWIST2;RGS17;RHBDL2;TGFB2;VPS37D;STX2;MSX1;CA4;PTH1R
SPTAN1	135	81	0.6				11	RNF180;DIRAS1;FOXL1;PTPRD;HAAO;IGSF11;HOXB13;LOC728613;SGCA;BTBD16;CTLA4
SUMO1P1	164	81	0.493902				15	MT1L;TLE4;ASTN1;P3H2;PKHD1L1;HEPACAM2;GRIA4;MOGAT2;NLGN4X;C10orf54;SLC6A14;PRSS16;PHF7;PDZRN4;STAB2
MBOAT1	118	80	0.677966				14	DNA2;SMARCD3;ASB2;FREM1;JDP2;STXBP1;MKI67;MAGEA12;RBPMS2;JUND;MTFR2;LMF1;RAB3IL1;C7orf13
MARCH6	219	80	0.365297				21	CTSV;FRY;ERO1A;RAMP3;SOX17;TBX5;INMT;EMCN;MYADM;SERPIND1;MVB12B;BTG2;CHRNA5;TBX4;EFCC1;RHOB;SHH;RNASE4;TOX3;MGAT3;RASL11A
TSHZ2	264	80	0.30303	*			16	HBB;ADRB2;FHL1;CHRM1;CALB2;PKHD1L1;SLC13A2;SEMA6A;SORBS2;CD36;DPP6;ST6GALNAC2;CLDN5;CENPI;CTF1;GPM6B
DKK4	191	80	0.418848				16	MSI1;SNCAIP;AGR3;NT5E;KLF8;UNC5A;F2RL2;DSC3;PITX1;FAM131B;CCDC68;GVINP1;IL16;ITPRIP;SORBS1;PDZK1
OR4D2	87	80	0.91954				35	GPC3;HBA1;GPRC5A;ALS2CL;CAV1;PLPPR3;TRNP1;IRAK3;IRX1;CAV2;STEAP1;CFI;EPAS1;CEBPD;CXorf36;MRC1;DEFB1;SOX7;MKI67;ANGPTL4;CCDC8;USP44;SLC5A1;PAFAH1B3;FAM150B;SLC34A2;ADRA1A;EZH2;PCDHA12;DIRAS3;LINC00961;EGR3;RBP4;PAPLN;MT1L
TENM3	258	80	0.310078				24	ABCA8;DDO;FAM46B;MAOB;THBS4;NPY1R;BRIP1;ZNF93;PDZRN3;GFRA2;CYBRD1;FAM50B;CELSR3;RADIL;FKBP1B;MMP12;SPOCK1;RGS9;RNF152;SGO2;LILRA6;GNG4;DSEL;CPED1
CDK4	99	79	0.79798		*	*	25	ADAMTS8;KLK7;IL12RB2;PCLO;HNRNPA1P33;SPTB;RFC4;VIPR1;CLIC1;ZNF215;CCSER1;WNK2;MACROD2;TSPYL2;RAPGEFL1;SLC6A17;KLHDC8A;HOOK1;HERC2;PRSS3;HTR6;ITPKA;DOCK3;CABP1;ST14
PRKCA	136	79	0.580882				29	LPL;CXCL2;HSD17B2;ITGA7;FGFBP1;FERMT2;ESYT3;TLR10;MGP;GIMAP8;PALMD;FAM3D;GPR17;MEOX1;USHBP1;ENPP2;SAMD4A;TUBB3;FOSB;ABCC6;TAL1;SEC31B;BANK1;PROS1;BTBD11;TVP23A;GPR146;MYH3;EFNA5
YPEL2	100	78	0.78				21	MYLK4;PRSS12;GAS2L2;ZFP36L2;STAT5A;P2RY12;CCDC69;PQLC2L;GDF5;ARHGEF6;ABCD2;ITIH2;HLA-F-AS1;ALS2CL;RIMS3;CNTNAP3;GPR17;IL11RA;CAV1;LINC01550;AQP1
NF1	209	77	0.368421	*	*	*	15	CD93;STX11;PRKG2;SOGA3;NGEF;ROBO4;RHOJ;SPEF1;EPHX4;KIFC1;SIGLEC5;TSNAXIP1;KIF19;CYYR1;CHRM1
AAMDC	155	77	0.496774				25	NEK10;GAS2L2;HOXA5;CD3G;KCNJ16;MYLK;ADCYAP1R1;HOXA2;KCNE1;VGLL1;FERMT1;ALDH1A1;RASL10A;PAK3;PHYHIPL;CYP4Z1;NPY5R;P2RY12;ZNF98;MAK;OBP2B;C4BPA;ARMT1;CDR1;CD164L2
MYCBP2	197	77	0.390863				16	PRELP;PID1;ZFPM2;WBSCR17;LMO3;OGN;ZFP28;TMEM35A;TNFSF12-TNFSF13;KHDRBS3;GFRA2;PSRC1;C1QTNF7;LINC00654;FILIP1;SSC5D
SMARCA4	211	76	0.36019		*	*	16	OLFM1;DES;SPARCL1;MAN1C1;ENG;CMAHP;PLEKHA6;EPB41L1;ATP10A;CYP27C1;ITPKB;MUSTN1;CST6;OCA2;PLN;PRAME
MUC2	137	76	0.554745				21	MFSD2A;IRX2;SMIM24;OLFML2A;ALOX5;ARNT2;NAPSB;LTK;PLA2G4F;MGAM;GLOD5;KCNN2;FLT1;MT1F;FAM63B;HPGD;FBP1;PTPRD;SOX13;NUGGC;LGSN
SPEF2	260	76	0.292308				16	KLF9;CTSV;ACKR4;IRF8;CCNF;CDH5;RAMP3;NPM3;DOCK4;SH2D3C;SEPT4;ESAM;OLR1;AQP4;ZBED2;GADD45B
MGA	180	76	0.422222		*		14	CORO2B;EML1;TEK;PTPRO;EFCC1;GIMAP6;GATA2;ATP1B2;YBX2;NME2P1;CBLC;IGFALS;SHC2;NKD1
VSTM2B	183	75	0.409836				15	CCND2;PPP2R2B;NFIC;ZFPM1;CLDN6;CHRFAM7A;NDN;RGS7BP;RUNX1T1;EXOSC6;PRSS1;C9orf69;CHCHD5;NR2F2;EVL
GPAT4	210	75	0.357143				18	HOXA5;LINC00092;PPP2R2C;KLK11;GBP1P1;KLF6;CFI;ST3GAL6;C10orf54;ABCA10;C4BPA;LEFTY2;ZNF219;SGK1;FSIP1;PDLIM4;KCTD12;PRKCA
MED1	199	75	0.376884				52	SYT8;TNS1;PARK2;TRIM7;CXCL5;MT1M;ADGRL3;MT1L;HIF3A;ADAM33;HAS3;AKR1C2;GPRASP1;GSN;LCN10;ADHFE1;MAP2;NECAB1;TMEM255A;PLCXD3;GALNT15;FAM107A;ACSS2;SORBS1;KLK7;SOX5;TPTEP1;FAM86B1;BVES;KLF15;OSR1;CNKSR2;PTPRZ1;TMEM132C;FABP4;COL17A1;NTRK3;HYAL1;TCEAL2;SETBP1;KIAA1211;FAM129A;ID4;MEIS2;ZNF208;CHL1;HSPB7;DDR2;FIGF;PCOLCE2;DNER;SNCAIP
EFCAB5	112	75	0.669643				17	LAMC3;USP53;IFI30;LYNX1;AOX1;CCDC3;F13A1;ADAMDEC1;BATF;TFPI2;TNFRSF4;MROH7;SETBP1;IL6ST;ZSWIM5;CARMN;PDE7B
ITCH	132	74	0.560606				18	CD79B;UGT1A8;ZNF239;PYGM;PRRT2;ASAP3;AUNIP;RBM20;DIRAS1;VWA2;ARL14;MAOB;MFAP2;FADS1;MMP12;PDE4D;ADCY5;CD200R1
SDK2	170	74	0.435294				29	TROAP;CDK1;KCNK3;SLC19A3;TMPRSS3;EDNRB;CLEC1A;SCN9A;SLCO4A1;DPP6;ABCB1;LGI4;ENPP2;HSPB2;GTSE1;CA4;S1PR1;CPAMD8;ABCG2;TPTEP1;SEMA3G;CXCL3;MBNL1-AS1;CHRDL1;IGSF10;MAPK10;SLC16A12;GPR146;MOCS1
MDN1	268	74	0.276119				21	SLC8A1;ANO5;PDK4;GNAO1;ASCL2;PMP2;ME1;SOCS1;C16orf74;F12;APOL1;PDE3A;NPY6R;LINC00654;GFRA3;POPDC2;SLC7A5;RND2;LOC100130872;SLC51A;CD79A
KRTAP4-5	101	74	0.732673				45	SMIM24;AKR1C2;FCGR2B;PLCXD3;SCNN1G;SCGB2A1;KLK1;TYRP1;TMEM61;UBE2QL1;CHGB;SCNN1B;ZNF285;RAB39B;APLP1;A1CF;HSD11B2;BAALC;F13A1;ANKRD36BP2;KIF1A;CXCL1;GFRA2;SNCG;KCNN3;ONECUT2;DNMBP-AS1;RERGL;CHRNA7;MYOM3;ADGRL3;ZNF467;MUSK;ACADM;CPNE7;CADM2;FCRL5;ADAMTSL1;CADM3;FAM135B;FAM177B;HTR1D;PDE7B;ADH6;ANKRD65
DIDO1	282	73	0.258865				12	EMP1;FMO5;AUNIP;PRELP;MAOB;TLR9;SEMA6A;LRP8;CTSG;CLDN1;RADIL;ACOX1
MYH2	170	73	0.429412				13	AGER;PRRX2;MFSD2A;ADAM12;CEACAM21;PDLIM2;NTM;MSMO1;SEC14L4;CYP3A7;LRRC31;SLC39A8;DRAM1
ITGAX	126	73	0.579365				20	LINC00092;STXBP6;IRX1;SYN2;TMEM156;RGS6;FAM150B;NPNT;PDZD2;P4HA3;SLC15A2;SOSTDC1;ANGPT1;DLGAP1;ST6GALNAC3;AUTS2;LEFTY2;TDRD9;FGD3;CD300LG
MUC5B	251	73	0.290837				26	PLA1A;TAL1;F12;GPRIN1;MZB1;CYP4X1;PLA2G4F;KMO;C2orf54;SPOCK1;CEACAM1;CLGN;SLC16A9;TRIL;C16orf89;ZBED9;HS6ST2;CENPU;USHBP1;FMO5;JPH4;SEPP1;CPXM1;PDK4;PKNOX2;AGTR1
TRIP13	242	72	0.297521				12	ALDH3B2;ODF3L1;LIN7A;DACH1;PRDM16;RAMP3;KLRG2;RNF152;TGFBR3;IYD;CCNB1;TMPRSS4
SOX9	124	72	0.580645	*			13	GREM2;ENTPD3;BEX2;HRASLS5;KL;PWARSN;PDCD4;DLG2;CNKSR3;SOWAHA;ZNF880;PELI2;BEX3
TNN	239	72	0.301255				12	MARCO;CHRDL1;MRC1;FOSB;MT1M;OLR1;VWF;VSIG4;IGSF10;SIRPB2;SPNS2;PPP1R15A
SHISA4	80	72	0.9				23	KCNJ16;STAB2;ACE2;SLCO1A2;PKD1L2;FAM13A;LINC01554;PLPPR1;UGT2B11;TAT;IL22RA2;ADRA1A;EPHB1;NCMAP;B3GAT1;HSD17B13;CCDC129;ZNF727;GPR75;PDE3B;AOC2;TTC36;ROPN1B
AGAP2-AS1	77	71	0.922078				129	CRISPLD1;TRIM17;NEMP1;HCG11;DNM1;GPX7;PNMT;CORO6;ODC1;MTHFD2;CALB2;PITPNM1;ZNF204P;CREG2;DGKE;FAM153C;NEK10;HAR1A;TRPC5;PLEKHA1;SVOP;KLC1;ELMOD1;TP53I3;LOC100133669;PPP3CB;MPPED1;GABRG3;ANKRD34C;FRMPD4;GJD2;KCNH5;RAPGEF4-AS1;MYT1L;TMEM155;ARHGAP26;CDKN2C;JAKMIP1;BTRC;AMER3;SHOX2;GRIN2B;KCNK12;LOC100132111;PDYN;PNPLA5;LAMC1;PCDH11Y;INPP5J;C17orf102;NYAP2;OPRD1;YBX1;CAMK2G;HMGN2;PCDHA9;NLK;PAK1;POU…
ARID2	140	71	0.507143		*	*	18	SDR42E1;HSPB8;COL21A1;VANGL2;SLC15A1;RPL39L;ZNF502;RAB39B;SNTA1;IFIT3;PARVB;PIGZ;AS3MT;RNF207;CTTNBP2;AIM2;NEFM;TCEAL9
C22orf34	82	71	0.865854				197	LRRC46;ZMYND10;C14orf105;PLXNB2;LDLRAD1;MAP3K19;RPL18;HIST2H3C;SRP14;SCGB1D4;CFAP65;DDX5;ALKBH5;IK;PARK7;ANKFN1;CXXC4;MLLT6;AKAP14;CCDC96;PIH1D3;SPATS1;FRMPD2;C2orf50;IGFBP4;RPS24;MORN5;KIAA0556;ZNF295-AS1;CENPJ;GSTA3;ANKMY1;ZBTB7A;CFAP74;OAZ1;HNRNPM;ARMC4;ZNF516;FAM81B;C1orf189;B9D2;DYNLRB2;RRAGA;NFE2L1;ENKD1;ECT2L;CETN2;CRISP2;TEKT3;C1orf87;LMNTD1;TRAF3IP2;TCTE1;STOML3;WBP2;PSMD1;MEIG1;TMEM259;…
ITLN2	161	71	0.440994				13	E2F2;OLFM4;SCN11A;VTCN1;TMEM98;SLC13A3;PNMA2;AOX1;ZNF488;CMA1;CDCA5;TCEAL5;GSTM3
ADAM32	245	70	0.285714				10	P2RY13;INPP5D;CD69;SLC2A6;BIRC5;P2RY14;EPHA2;CHI3L2;NUDT11;RNF39
FSBP	222	70	0.315315				20	TAT;HEPN1;DEFB132;C14orf180;SHC4;MOGAT2;HEPACAM;TANK;HTR2A;IL22RA2;GLYAT;SPHKAP;NEUROG2;ST8SIA2;ROPN1B;CAPN11;ALX4;ABCB5;LEP;IL17B
TSEN2	70	70	1				83	DCLK1;DNAJB4;VIPR2;FAM19A2;UNC5C;L1CAM;CREB5;PJA2;KLF12;FAM129A;CPEB2;CCDC80;FAM50B;RPS6KA5;POPDC2;ZAK;MMP16;PMP2;HAND2;CPEB3;PLCD4;PER2;SLC35F1;SNX29P2;ENPP6;CMTM5;IGF1;ECHDC3;OLFM1;HAND1;CCDC28B;C8orf4;LINC00689;KCTD15;STXBP5L;P2RY1;REV3L;DGKB;CHRM2;CDC37L1;TP53INP2;ABCC4;SEPT3;GRIK3;GLP2R;PRPH;SLIT2;PRDM6;NR1H4;DIRC3;HIPK3;ROBO1;COMTD1;SNORD116-4;PSD;RIC3;ZNF536;IL6R;SORCS1;FAM46A;HAND2-AS1;TM…
NDC80	103	70	0.679612				19	KRT1;EYA1;SYT11;EMILIN1;SCAPER;CRYM;GPT2;HOMER2;TMEM254-AS1;BHMT;P2RX4;CYP24A1;ANXA6;SPECC1;NFE2L2;GLT8D2;RCSD1;MYO18B;TNFRSF10C
ZNF804A	203	69	0.339901				10	SLC6A4;MSLN;TFAP2A;CLEC4E;HLA-DPA1;KIF3C;GIMAP4;HLX;NEGR1;UTY
TACC1	251	69	0.2749				12	GVINP1;LOC115110;INTS6L;PIGR;ROBO3;CIDEC;KCNAB1;ACVR1C;RCBTB2;KLRK1;GIMAP5;GIMAP7
NRK	105	69	0.657143				18	RNASE1;PRELP;C16orf86;CXCL5;CDH3;IGFBP2;LGI4;NEGR1;DNM3;KCNK3;SLC11A1;JPH2;TMEM139;HS6ST2;GALNT16;SLC4A3;CACNA2D2;RGS9
TLR4	143	68	0.475524	*			13	AQP4;PLA1A;FAT3;OLR1;RSPO1;BPIFB1;CAPN3;ADAMTS8;NKX2-8;CLIC3;SLITRK6;SLC15A2;TVP23A
GRM3	171	68	0.397661				13	S100A9;CA8;PTGS1;KCNJ11;FGF14;ZNF415;CLDN23;MLLT11;IP6K3;DOK4;CCDC30;GRAMD1B;MORN4
BRIP1	171	68	0.397661			*	39	RASD1;MYH3;ST8SIA1;ITGA7;TNS1;MEOX1;MT1L;NMUR1;ADAM19;SMAD9;PPP2R2C;TRHDE;PLA2G2A;EBF1;TNXB;PAPLN;NPR2;CCDC69;HIST1H2BK;BACH2;ZFP2;AOC3;SLC7A4;TDRD10;PAMR1;BHLHE41;PPP1R16B;FAM3D;DEFB1;LRRC70;ARL10;ADAM33;TMEM98;FAM43A;MBNL1-AS1;TRABD2A;SARM1;SMO;ZNF423
CDKN1A	74	68	0.918919	*	*		42	ZDBF2;ARHGAP11A;FGFR1;ALOX12P2;SDC2;STON1-GTF2A1L;GEM;FBLN7;PMP22;PLCD4;FGL2;MMP16;PRR26;NLGN3;DUSP8;FBLN2;CCDC80;CYP1A1;RNASE4;CCNA2;OLFML3;CABP1;HECTD2-AS1;CDC37L1;FAM50B;PARVB;CLEC3A;ABL1;RNF122;KCNMA1;HAND2;LTBP3;TCEAL5;MICU3;IGSF9B;ADGRD1;COL19A1;ZCCHC24;ARHGEF25;GTF2A1L;RNF180;ZNF154
TMEM92	79	68	0.860759				16	TRPM6;TRHDE-AS1;OXTR;TNFRSF10D;HOXA3;MRAS;RRN3P1;SEC16B;SAA1;FSIP1;LRP1B;NRIP2;PPIEL;NCMAP;EBF3;RNF186
CTNNA2	161	67	0.416149				18	NTM;FCGR3B;CSF3R;ANO5;ALOX5;FOXF2;PLCE1;SRL;ITGA11;SEPT4;SIGLEC5;EPB41L4A-AS2;FPR2;LDB3;SYNC;TCEAL2;SLC7A5;SBSPON
KLHL1	97	67	0.690722				22	HOPX;C1QTNF2;S1PR4;HLA-DQB2;EFR3B;KRT4;VMO1;SLC16A14;ROBO2;CHI3L2;KLHL41;CFP;TNNI2;ACTN2;MSL3P1;STAC3;SLC1A1;FBP1;TMED7-TICAM2;HLA-G;TMEM184A;VNN3
CLTC	177	67	0.378531			*	34	ADCY4;AVPR2;TAL1;LINC00341;MAPK4;FREM1;GPC3;ITGA10;CYP39A1;CLEC1A;S1PR1;PCDH9;LRRC70;FAM162B;SFRP1;ENPP2;NRIP2;ERG;ADAMTS3;MBNL1-AS1;SLC25A27;HBB;TACR1;SEMA3G;CYYR1;F8;ITGA9;TM4SF18;FAT1;CLDN5;ALDH1A3;MLXIPL;OLFM4;SLC2A12
POM121L12	162	66	0.407407				10	SLC4A3;ACTN2;PLIN5;LDB3;ELOVL6;HK3;KIAA1211L;ADRA2C;DNM1;VNN3
CLNS1A	154	65	0.422078				29	ARHGAP10;FGF10;ADM;CDC6;SPAG5;CCDC158;JMY;HOXA6;PPP4R4;CUBN;HOXB8;DIAPH3;MAB21L1;SHC4;ANKK1;MRAP;ESR2;KCNA1;ALX4;ZNF781;FAM126A;ADAMTS18;NKAPL;HOXA3;PRCD;CAPN11;GNG11;CCNL1;ARHGAP36
TMEM67	256	65	0.253906				18	DMGDH;SLITRK6;SLC6A16;CACHD1;PRSS12;GSN;SLPI;BCL11A;PTPRZ1;TCEAL5;GSTA1;C2orf88;HIF3A;CYP4F22;EGR3;KRT5;LRFN5;COL27A1
RICTOR	211	65	0.308057				11	PLEKHN1;SCNN1G;TGFBR3;RNF152;LRRC2;ADGRG1;PGF;TPSD1;BTC;SLC25A34;LRRK2
LIPJ	111	65	0.585586				22	S100A14;ACSF2;CAPNS2;CYP4F2;CHP2;MARCKSL1;NPY6R;DBNDD2;SCGB1A1;HPD;GJB4;ATP6V0D2;FOXN1;SSTR5-AS1;EPHA5;SV2A;WNT3A;PKMYT1;RHBDL3;DMKN;IL1RL2;NAP1L6
SYCE3	85	64	0.752941				31	DNAH10;RPL19;TBX2;PSAT1;CCDC17;NFIC;NLN;FOXO3;BICC1;ARSK;SYT10;IFI27L2;GMFB;CASC4;SLC41A1;NOTCH1;IRS1;GJB1;CCDC40;ACSL3;HACD3;CALM1;ALG6;MBTPS2;MTERF2;CROCC;TPST2;ANKRD42;LRP10;INPP5E;RAMP2
ZBTB7B	174	64	0.367816				35	CNRIP1;RASL12;PRC1;FAM13C;KIAA0101;SHCBP1;FANCI;A2M-AS1;CDCA3;JAM3;EFEMP1;CDT1;PBK;MIR99AHG;NCAM2;ZWINT;SKA3;CCNB2;NCAPG;LEPR;NAALAD2;LTBP4;CENPM;GHR;FOXM1;GTSE1;DCN;ESPL1;KCNJ8;ZNF300P1;TROAP;KIF23;CXorf36;SOCS2;ZNF334
LRRK2	238	64	0.268908	*			9	MAB21L2;SIGLEC8;TNFRSF13B;VAV3;IGF2BP3;SPATC1L;INA;FZD2;PAX5
IKBKB	233	63	0.270386			*	14	CD1C;PID1;SRL;C2CD4B;SVEP1;PIGR;RASGRP1;MMRN2;KL;OSR1;SOX7;CXCL2;UTRN;KLHDC7A
GNGT2	72	63	0.875				24	MOB3B;DLEC1;RNF165;EFNB3;FRMPD1;LRP2;PHLDA1;DMTN;AQP5;FIGNL2;ERICH3;IQCA1;AFAP1L2;AKAP12;KCNC4;ADAMTS3;EFCAB1;COX7A1;FTO;RBBP8;NHLRC4;ISM1;PCDHGA5;SPATA18
TBP	80	63	0.7875				36	CA7;MAFG-AS1;SLC4A10;GNG3;SPOCK1;FUT1;INSL5;SH2D7;PCDHB9;EPHA6;AXDND1;STXBP5L;GLP2R;SPINK2;HTR4;PNLIPRP2;REG1B;KRTAP13-2;PMP2;UNC5D;CDKL2;DGKB;PGM5P2;ADAMTS16;LCN15;LUZP2;PHOX2B;TDP2;CDR2L;SATB2-AS1;SLC30A10;PCNX2;GNG13;CEP72;TMIGD1;PHGR1
TMPRSS13	66	63	0.954545				134	SLC51A;CDKN2B-AS1;SLC30A10;GUCA2A;SLC17A8;PLCD1;C8G;MS4A10;CRYBA2;LYPD8;MS4A12;TMIGD1;BEST2;AMN;OTOP2;INSL5;CA1;TINCR;HSD3B2;CP;LIPC;ABCB11;ACAA2;SPINK2;AQP8;ADAMTS2;EDN2;B3GALT1;PDCD4-AS1;ABCC13;AGMO;TDP2;UCN3;GFI1B;SH2D7;ZNF575;PRKACB;HTR3E;APPL2;CASP7;NKD2;LOC100190940;LHFPL4;PRKG2;GNG3;PTGDR;P2RX4;RETNLB;SH2D6;NXPE1;PEX26;ETHE1;MSX2;KCNG3;GCG;ARNTL2;KLK3;UGP2;SLC26A2;KCNV1;C7orf31;SRI;DMKN;FA…
RLN3	74	62	0.837838				48	PLCH1;AKNA;LRRC23;TOMM7;GLB1L;GAS8;MLLT1;MEIG1;RBPMS;LRTOMT;TMEM107;NRAS;ANKMY1;IK;DALRD3;WDR66;SRRM2;RAD18;CCDC40;CENPJ;ALKBH5;CCDC170;WBP2;SPATA33;TOB2;BBOF1;C18orf54;CERKL;TIGAR;C21orf2;SPIN1;SPACA9;ASB12;TSEN34;BRK1;HNRNPM;DDX5;CIC;WDR12;AGPAT1;COQ10B;PARK7;SPATA6L;SART3;ARF4;LMNTD1;TMC4;UBXN10
GATA6	111	62	0.558559				16	TTTY15;GKN1;PHGR1;LRRC66;SPINK4;ZG16B;SULT1B1;TFF2;AGRN;DNMBP-AS1;APOBEC1;SLC28A2;MUC2;SPINK7;TRIM31;SYTL1
DCHS2	226	62	0.274336				10	FCHO1;PDE10A;MYRIP;MANEAL;ERICH5;REEP1;IFIT3;LDB3;RCAN2;DENND5A
CYP51A1	123	62	0.504065				23	PGA5;SULT2A1;GHRL;LIPF;PGA3;GIF;KCNE2;TFF2;GKN1;CPA2;AJUBA;ATP4A;TMPRSS15;NKX6-2;SULT1B1;LGI1;SST;TMEM171;CCL25;HMP19;VIP;CADPS;HNF1A
GSX2	61	61	1				180	HLA-DRB6;HLA-DQA2;KIF12;KL;EMILIN2;FAM26F;CDYL2;HLA-DMA;DOCK9;NRIP3;CPNE5;ADRA1B;PNMA3;RHBDL1;ZFR2;GPR68;CCL3L1;TCEAL6;BTN3A2;CD300A;APOL4;CDH8;CCL4L1;HAPLN3;PSD3;CACNB3;TSKU;LRP11;VAMP1;KIAA1804;C9orf129;STXBP1;DCLK3;TNFSF13B;SPRN;THRB;S100A10;GRM5;HLA-DQB1;DDX25;PLEKHG3;NHLRC1;ANO4;ASPHD2;RFPL1S;GALNT9;MNS1;RBBP8;CHRM4;TIMP1;EEF1A1P9;IGSF8;LRRK1;SYNGR3;MIAT;FBXL19;HOXB2;GRIP1;CD276;MAP7D2;LOC44…
RIMS1	122	61	0.5				14	FAM155B;ADAMTS13;ZFP28;LINC01559;IYD;ZNF880;EYA2;ITGAX;TMEM82;ZNF518B;AZGP1;ZNF347;MUC17;FAM127B
UNC13C	198	61	0.308081				8	PNPLA7;NEIL3;EIF1AY;SORBS1;EVA1A;ZNF439;SPNS2;ZFY
APPBP2	133	61	0.458647				38	CES1P1;CDCA8;CENPU;BTNL9;KIF20A;GTSE1;ADAMTS9;AVPR2;HYAL1;HRCT1;FAM150B;ZWINT;CAV1;SEMA3G;CCNB1;NMUR1;FAM162B;C3orf52;ARHGEF15;CCNB2;SCN4B;SLC19A3;MME;PCDHB6;DENND2A;LINC00341;CDK1;USHBP1;ENPP3;ADCY4;ZNF781;KLHL3;SLC16A12;SLCO1A2;TMEM213;TNFRSF21;LINC00961;GOLGA8A
GSDMA	187	61	0.326203				11	KLK7;ADGRL3;PPP4R4;CES3;MELK;NCAPH;SCARA5;SLITRK5;MAP2;SOSTDC1;S100B
SPHKAP	196	61	0.311224				15	PDE3A;EDN2;HSPB8;NLRP3;RHOF;ADRA2C;CD1C;RRP7BP;WBSCR17;CASQ2;MELTF;ADCY9;ARC;HPGDS;BIN2
EGLN3	62	60	0.967742				19	TGM1;CLEC1A;PDZD2;MGAT3;SIRPB1;ADCY4;GRP;HLA-E;SEMA3G;PAEP;SIRPA;RGS9BP;BPIFB1;PTPN21;TMEM80;CLUL1;ALOX15;AQP4;MCOLN1
TSTD1	150	60	0.4				11	LRRC3B;ADAM33;ADAMTS5;LRFN5;DHRS2;PWAR5;EBF3;SAMD5;CNN1;NCALD;DPY19L2
HEATR6	150	60	0.4				30	MCM10;FLRT2;TUBB2B;H2AFX;DPP3;INMT;FAR2P1;NCAPH;RSPO3;HAPLN4;EPHB6;AKR1C3;BACH2;AVPR2;EVC2;HBB;EFEMP1;SOD3;CYP39A1;SLC22A3;CHST3;PPP2R2C;EBF1;PDE9A;SLC19A3;GPRC5A;AMOTL2;ITGA9;BHLHE22;RND3
TGFBR2	79	60	0.759494	*	*		21	IL1R2;UGT1A6;C6orf141;JCHAIN;EMBP1;PLA2G7;PRKAA2;AIM2;ZNF837;TRPV6;CDA;TMEM38A;PLIN1;HPDL;SPHAR;CST1;MACROD1;FRZB;FAM46C;NRTN;CHGB
ERICH6B	116	60	0.517241				27	FAM19A2;ATP8B4;SEMA6D;GP2;HOXD11;SLC38A4;APOBEC3D;C2orf72;AIFM3;AMPH;ATP6V0D2;ACSF2;BRINP3;JAZF1;CYP4F2;CPA6;TRPM4;PHYHIPL;TRIM9;TRIP6;C7orf31;GSTM2;KIAA1161;FMN2;BHLHA15;CEL;KCNQ4
CHIC2	59	59	1			*	268	RGS7BP;NALCN;PCDHAC2;DNM1;ADCY1;SLC1A2;MAPK15;FANCI;TUBA1C;RANBP17;NBL1;ANKRD24;MAST1;KNDC1;TDRD5;CBLN4;SYT1;TLN2;KIAA0319;WDR76;CLUL1;NELL1;SOWAHA;PLK2;TLL2;MICAL2;DYNC1I1;PLP2;RAB3A;PAH;CKMT1A;NRM;PCDHA12;PRKCG;PTER;GRID1;SLC43A3;STRC;TPRG1L;ENO2;HLA-A;PRKAR1B;KCNJ4;CBX2;C1orf216;YBX3;NPM2;PTH2R;RACGAP1;CYP46A1;CASP4;LPCAT4;PDXP;PDP1;ADAMTS7;OPRK1;PNMA6A;NIPAL3;CBLN1;ZNF483;FAM111A;ACBD7;TDRD9;…
EPHA2	66	59	0.893939		*		52	GULP1;CTTNBP2;PARD3B;RRAGD;KATNAL2;GALNT12;STARD4;PBX1;FAM172A;CHST15;BDNF-AS;GTF2IRD2P1;FAHD2CP;KLHDC7A;ABAT;WDR31;CYP4F12;MX1;GLIPR1;ECHDC3;ACPP;MSN;ZNF788;MCF2L;FSCN1;RNF180;SPEF2;GATM;HOXD11;SHF;BOC;CHRNA1;PLIN1;KRT7;MAML3;TC2N;SLC16A14;GSTA4;UGT1A8;BTC;IGF1;ZSWIM5;ZNF425;FBXL17;SAMD11;SCIN;A2ML1;SAMD13;ACSM3;ZNF606;NUDT12;KLK12
COL1A1	139	59	0.42446			*	36	ATP1B2;MT1M;MST1L;SMIM10;MAPK4;P3H2;GRAMD2;ITGA10;TRPC6;RGS6;ADAMTS9;TCEAL2;GOLGA8A;DAPK2;ADGRL3;C10orf10;LIMS2;FAM95B1;ANPEP;DAAM2;HSPB2;FAM49A;ADD2;TAL1;DPP6;LAMC3;GPM6B;SOX17;CCM2L;COL17A1;ANKRD65;ADGRG5;TMEM88;TMEM132C;ERG;SLC16A11
DUSP27	181	59	0.325967				19	CPED1;HBA1;FREM2;ABCA9;IGSF10;STEAP4;CDT1;AREG;SIX4;GPD1;FABP4;SKAP1;KLF10;MARCO;FREM1;PAFAH1B3;GPRIN1;DOCK11;CSRNP1
SLC35B1	79	59	0.746835				15	NPM2;SIK2;FGFR2;INPP1;PLD1;KCNIP3;ATF3;NCALD;PHKG1;ARRDC3;ANO3;WHAMMP2;LPIN3;CYP46A1;INTS6L
HLA-B	93	59	0.634409		*		16	OLFML2B;AS3MT;C3orf14;FCGR3A;SLC38A3;HOXA10;PPP1R1A;CA8;ZNF570;ZNF853;ZNF470;SMARCD3;CIDEC;ZNF701;MOCOS;LRP3
FBXL20	157	59	0.375796				15	HAS3;S100P;FHIT;DMRT2;CDC14B;YBX3P1;KLB;BMP6;KIAA1456;GPR19;PLCH2;GOLGA6L5P;RERGL;KLF15;CHL1
UBR4	188	58	0.308511				13	AGTR1;C1QTNF7;DAPK2;TMEM108;TUB;CBARP;NFASC;ABHD11-AS1;NOVA1;SLC8A1;HDX;ZNF418;GOLGA2P10
DCDC1	173	58	0.33526				15	LIMCH1;F8;LRRC31;ITGAX;CTIF;F12;ZNF385B;ARHGAP24;FBP1;ROBO2;SHH;TENM2;GPD1;SEC14L4;CDHR3
NLRP14	87	58	0.666667				15	ROBO2;GJA5;PRKG1;HSPB8;SELE;MYOZ1;TMEM108;AFAP1L1;SMTNL2;C15orf48;MNDA;CSF3R;CAMK2A;FUT2;PLA2G4F
EP400	139	58	0.417266				17	SEMA3G;SELE;WBSCR17;PCDHGB4;C2CD4B;CEACAM1;CPAMD8;LDLRAD4;CLDN11;PLEKHG4;SIGLEC10;PLA2G4F;PARM1;CHADL;GREM2;ENOX1;NR3C2
ADCY10	184	57	0.309783				23	PDZRN4;RANBP3L;FREM2;PCDHGA4;SVEP1;FAT4;DCN;DACH1;BRE-AS1;MIR600HG;UTRN;PCDHGA3;CDC25A;NDC80;LIN7A;BIRC5;CPED1;CDT1;NTRK2;PPL;NCAM2;PCDH9;ABCA9
VEGFA	114	57	0.5				22	B3GAT1;ANGPT2;CYP2C9;NDST3;ENAM;CYP2C19;TEAD4;SLITRK3;ANGPTL3;APOA4;LINC01018;SULT1B1;LY6H;MAB21L2;GUCA2B;IL13RA2;ANGPTL6;FAM135B;FAM177B;SERPINA10;NPW;FCN2
HRAS	57	57	1		*	*	347	ADH1B;CYP21A2;PROM1;PLCB4;AMOT;CACNB4;GALNT5;GULP1;CACNA2D1;OASL;HMGN5;ASB5;COBL;ABLIM2;MYO5C;CHDH;EPHX1;SYBU;FAM221A;CRYM;DAPL1;PRELP;LRRN2;ITGA5;CYP2E1;SPTBN4;SLC16A14;RASL11A;KRT19;IFIT1;RBP1;STEAP4;KCNQ4;CASQ1;GSTM3;SMTNL2;SPATA6;ZNF385D;PODN;KIAA0754;PPM1L;SMARCD3;ICA1;MCF2L;ARSG;RAC2;TRIM63;AIF1L;MYO18B;PARD3B;DCBLD1;PILRA;EYA1;ADAMTS17;EPSTI1;HS3ST6;CH25H;CYP27C1;HLA-F;SVIP;GRHL3;BNIPL;SLC…
CDK18	112	57	0.508929				16	USP44;SCGB1D2;TFAP2B;CCDC178;RNF183;STAC2;ADCYAP1R1;SLC7A3;COL2A1;COL25A1;SERPINA6;KCNE1;PALMD;CD300LG;ST8SIA2;FIGNL2
LNX1	74	57	0.77027				22	RPLP0P2;IFITM2;MDFI;SYTL1;PA2G4P4;AATK;FAM13C;ADAM8;WNK2;MAD2L2;ARHGAP44;ARHGEF28;SNHG1;LINC01106;AIFM3;KL;HLA-DQA2;SCUBE1;C1orf115;S100A11;LINC00999;PPIAL4C
MTMR4	134	57	0.425373				28	TRNP1;MST1;FBLN5;GNA14;PIWIL4;GPRIN2;ALS2CL;RGS6;GRAMD2;LOC284578;FLRT2;S100A1;PCDH9;SLC25A27;TRIM29;ATRNL1;LRP1B;ADAMTS3;CYP39A1;WLS;COL23A1;PPL;NWD1;KAZN;CCDC167;MT1L;F8;SESN3
KDM5C	90	56	0.622222	*	*	*	22	MCOLN3;RNF212;TRIM54;CYP21A2;DANCR;ZNF880;BICDL2;PLEKHG4;CCND1;ZNF772;GXYLT2;PGGHG;PHLDA3;AEN;ACSF2;TNFSF15;CPVL;REG1A;CDH3;RUNX1;PDK1;FCGR1B
ANKRD30A	184	56	0.304348				11	CXCL13;ADAMDEC1;CRYM;PRRX2;PLA2G4F;PPP1R9A;EVA1A;LPAR3;KRT13;MSLN;TNNI2
PPP6R2	114	56	0.491228				21	FOXJ1;ARHGAP44;SYNPO2;NDN;FCGRT;ARHGAP11B;MAPK11;CENPI;IFITM2;MFSD12;BRIP1;PLCD1;DDIAS;LTN1;KLHL34;PDZD3;SRI;NCAPG2;CBX8;CERK;CCNYL1
DCC	213	56	0.262911				13	ATP1A2;PAX9;ADAMTS17;SDCBP2;PER3;PLEKHN1;ANXA2P1;ADHFE1;ORC6;AUNIP;SCNN1B;KIAA1549L;CTSG
RPL22	56	56	1	*		*	90	SYTL1;TRIM36;RASSF8;HDX;ZNF285;RNLS;ZNF772;FAM179B;ENTPD8;KRT80;LOC400043;TRIP13;CDH16;MT1G;FLRT1;UBE2E2;SMIM24;TSPY26P;LEFTY1;TMEM136;CLDN1;MLF1;ARID3B;EFS;BEX5;NAP1L2;SLC8A2;ECT2;NDUFS8;H2AFJ;KLK1;RHBDL1;HOXC5;SPAG16;EN2;FXYD3;DNAJC12;DCXR;DZIP1;LINC00847;REC8;RHPN1;TTF2;GRIK5;TP73;MCRIP2;SNAP25;AGAP6;FAM66D;TTC14;DECR2;SYN2;NEFM;GCAT;LNP1;RBP5;POU5F1;CPXM2;PFKFB4;NMU;FMN2;SDR42E1;FAM65C;LINC00…
CYP27B1	107	55	0.514019				23	SOWAHB;SOWAHA;SLC25A22;GFOD1;TINCR;ZFYVE9;GABRA2;SATB2-AS1;HTR4;CA7;KCNV1;SLC4A10;RNF207;SLC17A8;BCL11A;TMEM151B;KCNG3;CA11;C10orf35;LMTK3;LCN15;ANK3;SLC30A10
KIT	107	55	0.514019	*	*	*	17	MAPK11;TUBA1A;PGBD5;GPR65;MGAT5B;CD151;ITGA4;SYN1;CD68;SLC7A7;ARHGAP15;HLA-DMA;ARHGDIB;VMO1;FAM174B;ITPKA;RAB3B
NDUFB7	63	55	0.873016				35	DYNLRB2;DLEC1;FAM81B;NFIC;ENKD1;OSR2;SMARCA2;ZNF295-AS1;TRAF3IP2;DNAAF1;SEPW1;IGFBP5;CFAP206;SLC43A2;TCTN1;RPL19;SPATS1;ANXA13;DNAH3;FRMPD2;TDG;RSPH9;CXXC4;NUP107;LDLRAD1;GSTA3;DNAJB13;ACTR6;CCDC65;CFAP53;CASC4;MARCH10;ATP5D;ST13;PMS2
C19orf57	90	55	0.611111				13	CRISP2;AK8;SPAG5;ABCE1;ALS2CR12;RIBC2;ZNF207;FAM102A;NDUFAF7;EML4;HSP90AB1;DHX15;NCBP1
MRPL27	75	55	0.733333				25	KANK1;PFKFB1;ZNF727;ADCY10P1;APOB;TUBG2;MME;FIGN;MYH3;SPRY2;CACHD1;SIX2;TPO;ABCB5;LINC00173;STAT5B;PAK5;KLHL29;PAPPA2;RDH5;EZH1;UGT2B11;GPAM;LVRN;ZNF204P
NXPH3	78	55	0.705128				13	PROX1;FAM162B;MEIS2;SLC5A1;SESN3;AK5;GLDN;DMRT3;KRT6C;ARRDC1;MAN2A2;CELF5;UGT8
ARAP3	117	55	0.470085				14	PLA2G12B;IDO1;SLC51B;PRKG2;IRX5;PIDD1;LRRC19;LGI2;PGGHG;ANKRD13B;PCDHA10;GPR173;DAO;TINCR
PHOSPHO1	73	55	0.753425				20	KRT15;IL1RL2;GPR88;PIWIL2;AFP;TUSC5;MAFF;KCNH8;HAP1;SLC35F3;CMTM7;PCK1;TF;MLLT4-AS1;C2orf82;MYBPC1;TUBGCP6;P3H2;CYP2A6;CAPN6
EPN3	83	55	0.662651				19	MYBPC1;VWCE;NAT8L;TIMP4;GATA3-AS1;CDCA3;ZBTB18;WDR93;CDNF;PCK1;HDAC9;SCN4A;MYOM3;TNNT3;MYH7B;ADAM19;WISP3;P3H2;AOX1
TAF1	98	54	0.55102	*			11	EGR1;TRPV4;ENTPD7;N4BP2L1;ADM2;FAM65C;SH3RF3;DACT1;CLDN4;RGN;RASA3
INSRR	193	54	0.279793				23	SLC14A1;GTSE1;ABCG2;CDC20;NUSAP1;ADH1A;AURKB;RMI2;PDGFA;NCAPG;PTTG1;LINC00936;CYP2B7P;LRRN3;LRRC4C;CCNB2;BUB1B;GPRIN1;BCHE;MKI67;HMMR;LIN7A;PRC1
HORMAD1	200	54	0.27				24	KIF11;BUB1B;GNG11;INMT;LMNB1;LAMA2;PRC1;LYPD6;RAD51;CD34;DLC1;CDT1;HMMR;CDCA3;CDCA5;FANCI;CCNB2;NCAPG;PBK;MKI67;PTTG1;RGL1;MIR99AHG;KIAA0101
SPAG17	133	54	0.406015				16	NCKAP1L;SLC6A8;CD4;DOCK2;EVI2B;TPSB2;DSCC1;ADSSL1;ADAMTS15;PIK3R5;CYS1;IQGAP2;KIAA1549;SYP;TLR8;ANGPTL1
DMBT1	115	54	0.469565				17	FIBIN;LAYN;TPBG;CTGF;RMDN2;TIMP3;LRRC32;KIAA1211L;UBTD1;HOPX;MB21D2;ARHGEF10;FOXF1;TSPAN12;CNN3;KCNJ8;SMTNL2
LINC00467	74	54	0.72973				15	HEPACAM;C14orf180;COL25A1;AQP7P1;HEPN1;MYO16;MCTP2;TNN;RASSF9;ANKS6;MAP3K5;ADAMTS18;FAM135A;GLYATL1;SPX
CCDC182	59	54	0.915254				47	SLC25A27;LGR6;CIT;COL25A1;EGFLAM;HIST1H4H;GREB1L;NDP;HIST1H2BG;KLK5;OAS3;STAC2;CRHBP;THSD7B;DUSP15;NKAPL;KCNH3;ST8SIA2;NPHP3;RNF175;GPR68;KRT81;ITPRIPL1;MET;NTF4;CSMD1;EPHB1;HS3ST4;PAK3;LAMC1;FOXM1;HOXA9;GLYATL2;SPX;KLK6;ATP13A5;MAB21L1;CSRNP3;LBX2-AS1;ACVR1C;KCNH8;CRB2;IL20RA;SCN5A;HAP1;TRPV6;SLC26A4
TMPRSS15	93	53	0.569892				16	GLDN;AQP9;KIAA1324L;CD300C;CCRL2;OLR1;MDH1B;CDH5;ARHGAP31;NLRC4;GRTP1;AP1S2;NOG;ADGRE1;PTPRO;PEAK1
MTOR	147	53	0.360544	*	*		28	MAPK4;SORD;PPARGC1A;PCDHGB4;VDR;SULT1C2;SOGA3;SGK2;MGAM;MAT1A;HABP2;AKAP9;PVT1;BCL2L10;LOC150776;TMPRSS3;TYMS;GLOD5;PC;CCBE1;MTCL1;ENTPD8;VNN1;DNLZ;TFAP2A;PGAM4;DSCC1;ACKR2
ASXL2	102	53	0.519608		*		14	COL4A4;FREM2;SCN7A;C2CD4B;KIF18B;CDC42EP2;CXCR5;SOCS3;MAGI2;FBLN5;XRCC3;SOSTDC1;PCOLCE2;TRPS1
OR10Z1	151	53	0.350993				22	AVPR2;BCHE;KIF4A;MUM1L1;ZNF578;SCD5;PTGFR;GPM6A;CHST9;SSTR1;SLC19A3;HSD17B6;CD300LG;HMGB3;AREG;SAXO2;SHISA2;MARCO;LIN7A;WDFY3-AS2;AK4;DACH1
NDUFAF4	67	53	0.791045				18	CPNE7;MATK;HIST3H2A;RHBDL3;PDLIM5;STXBP5L;FASN;LOC644936;NUDT8;MOV10L1;GAL;RPL39;TRAF3IP2;OR51E1;PCDH8;TUBB4A;CGREF1;TMEM154
POFUT1	128	52	0.40625				10	ZEB1;PMP22;ANTXR2;TPM1;ZFPM2;SNRPGP15;PMS2P2;CCDC69;KCTD12;STOM
GOLGA7	189	52	0.275132				15	HSD17B11;GPAT4;ADAMTS18;PCDH11X;RNF145;CPB1;PER1;NACC1;PCDHB3;FIGNL2;CUBN;MAP1LC3C;IL11RA;STAT5A;PLEKHH2
CD5L	146	52	0.356164				23	PER1;CDT1;LRRN3;TROAP;PLK1;PHLDA2;CENPE;CA3;TACC3;HIF3A;PLEKHH1;AREG;CENPM;PRC1;COL17A1;GJB2;CCDC15;PBK;LRRC4C;KIAA0101;KIF4A;ALDH3A1;PLEKHH2
PBX1	150	52	0.346667			*	37	BMP5;CDT1;FOS;NR4A1;EGR1;FANCA;CFAP69;SSTR1;CSRNP1;ALPL;TESC;CYR61;BUB1B;EDN1;CENPM;EZH2;BRE-AS1;BCHE;ADAMTS1;EGR2;ADH1A;TENM2;PLEKHH2;HERC3;CFL2;AK4;HCAR1;SLC22A3;DLC1;NCAM2;LPAR1;GPBAR1;HGF;WDR62;SOCS3;PTGIR;G0S2
RHOB	53	52	0.981132				72	EPHA3;TMEM45A;OAT;DOK6;LINC00908;CRISPLD2;KCNH2;EDNRA;ZEB2;PLCD4;PRR26;SMTN;LINC01341;KCND3;CLEC4G;NR4A1;PRKCB;OLFM1;GNAZ;ZFHX4;SPINK1;LINC00473;NR4A2;DUSP2;TRPC4;HDAC9;CERK;PDE4B;CD200;FAM43A;NR2F1-AS1;STXBP5L;PIPOX;GLRX;MMP16;PGM5-AS1;TGFB3;PLEKHO2;CPPED1;CMTM5;OLFML3;SULF2;PADI3;CYP1A1;KIAA0922;PGM5P2;DPYSL3;PRAC1;TCF4;JAM3;KAT6B;TIPARP;MYO18B;BDKRB2;SIRT1;CSGALNACT1;HIC2;DGKG;IER3;SYT11;NFIL3…
PPM1D	129	52	0.403101		*		43	HOXA2;GPRIN1;HIF3A;BIK;EGFR;PCOLCE2;CKAP2L;GNG7;FOSB;PPP1R14C;HOXA9;SLC19A3;DEFB1;ATP6V0B;ADAMTS1;DIAPH3;HSPB2;PTN;IFI30;MLXIPL;PI3;EPHB6;CIDEC;TRPM6;FAM13C;ATF3;SEPT10;SCN4B;FAM89A;LRRC3B;NGFR;EMX2OS;PYGM;HOXA3;CLIP4;SMOC1;ABCA12;RYR3;CNGA1;DOC2B;FAM166B;PTPRK;NWD1
CACNG1	99	51	0.515152				26	TMEM37;INHBB;IL17RD;TRPC6;DEFB1;PLXNA4;FAM89A;IRX2;OXGR1;ITIH5;CKAP2L;C17orf107;RNF39;SLC13A2;CLCA2;NNAT;RAG1;F3;CA4;GALNT15;PLPPR1;KLB;EBF1;MOGAT2;STAB2;HCAR2
ABCA6	172	51	0.296512				15	SEMA3G;RBP4;ATP1B2;PDE3A;UNC5C;SOD3;ABCA9;ABCC9;IRAK2;KCNK3;KIF26A;WNT4;CXCL12;WTIP;PPP1R16B
CCDC130	81	51	0.62963				13	IGFBP4;IGFBP7;USP18;ARPIN;SFRP4;GLDC;GGH;THAP9;NUP93;CD44;DCAF4;ANXA13;EXOSC9
KDM5B	150	51	0.34				19	WASF3;GPC3;SOWAHA;C1QTNF6;BMPR1B;NPTX1;CALB2;ANXA1;ESYT3;BIRC5;GYG2;ZNF488;ADGRG3;LOC90246;SLC26A4;CHL1;PCDH9;ERCC6L;DEGS2
CR2	175	51	0.291429				14	B3GNT3;IGSF10;SH3RF2;RCAN1;LOC90246;RECQL4;PHGDH;EGR2;CETP;ACSM5;VIPR1;FBXO16;FERMT1;SLC16A11
CACNA1B	112	51	0.455357				15	ABCA6;THBS4;FOXQ1;SLC1A7;PRKD1;FBLN5;SYNGR1;GINS4;EBF4;CLSTN2;OLFML3;BEX2;NRROS;CBFA2T3;COL4A5
BCAS3	162	51	0.314815				43	INMT;FREM1;NMUR1;FOSB;ZWINT;TDRD10;MT1L;CDK1;AKR1C3;KIF11;ST8SIA1;CEP55;HRCT1;IL34;CXCL2;CBX7;PALMD;ABCB1;LINC00341;SYNM;HMGCLL1;PACRG;EFEMP1;SCN4B;STAB2;LRRC70;BMP8A;CCDC69;DEFB1;ADAM19;ZFP2;CDC45;ANKRD35;SAMD5;BMP5;AASS;RBP4;CD59;CIDEC;AMOTL2;CD164L2;SYT8;RPL26
FGFR2	67	51	0.761194	*	*	*	35	APOC2;GOLGA2P7;CFL2;VAV3;LRRC37A2;MCRIP2;PAQR4;RBBP8NL;NHSL1;SAC3D1;DNAJC15;USP27X-AS1;GOLGA2P10;CDC42EP3;XYLT1;MYL9;PHLDA2;FRY;LYPLA2;CYP2D6;AKAP12;MASP1;CAMKMT;TBL1X;PAFAH1B3;SAMD10;SLC7A5;CATSPER2P1;HEBP1;SEPT10;UQCC3;NUAK1;CDC42BPG;CYP1B1-AS1;ENDOG
TUBGCP6	143	50	0.34965				9	CAPS;ARMCX2;C11orf63;HOXB6;FHOD3;LDOC1;EGFL6;ADAT3;HAUS6
MIR548A1	62	50	0.806452				23	RBPMS;OSBPL5;H6PD;DHRS3;MAP1A;NPDC1;ACAT2;KNSTRN;ZBTB4;TIMM8A;NRAS;FAM160B2;FBXO5;XPOT;CENPQ;ZDHHC1;TMEFF1;EPB41L1;CD81;PARG;AES;STIM1;ESCO1
ACVR2A	67	50	0.746269	*			40	COL8A1;IFITM1;HRASLS2;FOXD2;UGT2A3;TNFRSF13B;MEP1B;SLAMF8;AXDND1;SLC39A5;CYP3A4;OTC;BEX2;PNLIPRP2;ZNF134;ADH6;INSC;NCAM1;APOA4;IQGAP3;LGI1;FUZ;FABP1;GIP;CDHR2;ALDOB;FMN2;VAT1L;TM4SF20;APOC3;RBP1;MEP1A;REG3A;ZG16;SLC15A1;VSTM2A;DPEP1;CD86;ALPI;TMPRSS15
LRRC3C	169	50	0.295858				13	LY75;TP63;PM20D2;KRTAP5-AS1;UNC5A;NEURL3;DPP3;SPINK5;ZNF660;EPB41L4A-AS1;RSPO1;NXPH1;NKX2-2
VSTM2A	182	49	0.269231				21	ADAMTS6;ADAMTS8;PPP1R1B;SCARF2;MFRP;WNT2;ZSCAN12P1;PLIN5;POLE;PYGM;ZNF804A;SPOCK1;ADCY5;KIAA2022;NNMT;XK;MFSD4A;WNK2;LDHD;HENMT1;ERN2
NCAPH2	102	49	0.480392				15	LTC4S;KNDC1;KIAA1324;ORAI3;FAM92B;WASF2;TDG;TTF2;UNC119B;CDC6;SGSM3;GAS6;DCAF17;C20orf85;HOXB6
PLAGL2	148	49	0.331081				13	SHE;GOLGA2P7;EVI2A;IKZF2;GPAT3;RASD2;CCNF;DLG2;ZNF90;PMP22;EVI2B;TRPS1;B4GALNT2
MYOM1	171	49	0.28655				14	C2orf54;TENM3;CLYBL;PRADC1;C15orf48;C7;THBS1;CPEB2;RASL11A;MEF2C;AGFG2;COX6B2;CTAGE15;KLHDC8B
CBFA2T2	118	49	0.415254				16	PPP1R1A;PIF1;TMEM160;CAP2;STRA6;SNHG12;KMT2C;MAP4K3;OSBPL1A;RBM24;NBPF10;PRRX1;GPAT3;PSMB3;PLIN1;KCNQ4
NF2	50	49	0.98			*	197	ASS1;SLC13A3;EHD3;KRTCAP3;ABAT;EGF;FAM3B;MPPED2;KHK;GRAMD1B;VNN1;PANK1;MECOM;MYO3B;SIGLEC10;INPP5J;RAET1E;MMP11;PLEKHG6;GLTPD2;HSD17B14;FOXD2-AS1;PRLR;HRG;CHRNA4;APOM;CRYAA;MFSD10;ALDH6A1;TMEM178A;GGT6;FTCD;TMEM52B;CLDN14;GCGR;FXYD4;CYP4F3;ANXA9;TRPV6;SLC34A3;DIO1;ST6GAL1;PC;ACY1;AFM;SOST;ATP1A1;DCXR;HSD11B2;SYDE2;NAT8;AMBP;AGXT2;ASPDH;NXPH2;MMP14;CXCL6;SLC12A1;CPN2;CYP4A11;SLC12A3;SLC4A1;AGXT;UP…
ABI3	80	49	0.6125				17	HOXA4;LINC00472;RASIP1;LHFP;CX3CL1;NFIX;NIPSNAP3B;ELAC1;CD164L2;CDC42EP4;NTRK2;EMCN;COL17A1;MELK;FHL5;FAM162B;HRASLS5
MKRN2	56	49	0.875				32	GREM2;DTNA;PLCB4;STK32B;OLFML3;SNTA1;TMEM150C;SPTBN4;KIZ;EYA1;LRIG1;F13A1;PDLIM7;RBP1;JAKMIP3;PARVB;LRRN2;COL19A1;FKBP7;GLIS1;CYP7B1;SORBS2;ADCY2;POU3F1;RSPO3;WNT10B;NFIA;KIAA0825;TMEM240;MYRIP;BHMT;KY
MSI2	86	49	0.569767			*	25	PALMD;IL6;GNAL;OSR1;CNKSR3;SSPN;HDAC4;SCN2B;LPL;ITGA9;CDK1;HAS3;KIRREL;ADAMTS3;ENPP2;EGR3;CLIP4;TCEAL7;MGP;PPP1R12B;FAM13C;IL34;ANGPT1;CREB5;BACH2
PYHIN1	161	48	0.298137				22	ESR1;KIF11;KIF4A;HELLS;BCHE;PLA2G5;CXCL12;HSD17B2;AREG;CENPE;CYR61;MUM1L1;ASF1B;GPM6A;CSRNP1;GPR146;DLC1;FHOD3;HJURP;PLCXD3;SPC25;INCENP
COPA	185	48	0.259459				31	NR4A1;CDT1;FREM1;CDCA8;CSRNP1;FAT4;HMMR;SLC22A3;CDKN1C;PDE7B;CCNB2;ASF1B;KIF20A;CDCA2;EFNB3;PTTG1;SYNE4;PLPP3;MIR99AHG;MICU3;PTPRN2;JUN;CPED1;UHRF1;CCNB1;IL33;NUSAP1;NCAPG;FOXO1;BUB1B;DHRS12
UNC5A	103	48	0.466019				13	CARD9;PILRA;DOK2;MS4A7;NLRC4;C19orf38;HCST;NKG7;NPNT;FPR1;TRPV2;C1orf162;SLC51B
ERCC2	68	48	0.705882	*	*	*	28	RBP5;BCO2;SHF;NUDT10;MTUS2;NPY6R;HES4;PCP4L1;UPK3A;EVC;SNX29P2;PTGS1;FAM178B;CTAGE15;CTAGE9;PIPOX;WHRN;REEP1;TSPYL2;SLC25A43;PRDM6;ARL14;ITGB1BP2;AUTS2;TPRXL;SOHLH2;PMP2;SLC46A3
HNRNPL	135	47	0.348148				8	NTN1;BOK;SLC35D1;PPP2R3A;TRPM5;PDZD3;ANO10;GNG3
UQCRFS1	169	47	0.278107				10	KIF20B;TMC4;GPRC5C;INSR;SGSM3;FBLN1;ERH;DRD4;UBL3;SPATA5
HAVCR1P1	112	47	0.419643				15	CCDC69;KCND3;FAM81A;ZNF516;ARSA;KLF3;C11orf63;FOXB2;TSHZ1;CCND2;CSNK1G2;ANO1;HSP90AB1;RELA;FKBP2
DENND6B	97	47	0.484536				21	SLC22A4;STIM1;RXRA;DNAH3;TST;CDC42EP1;GUK1;PIGW;PUS7;ANO10;CDC23;USP18;RBBP4;USP4;TRIM8;ZNF205;PINX1;TMX3;RINT1;MTRF1;CRTC3
MRC2	161	47	0.291925				32	PCDH9;LYVE1;CD36;GPM6A;PI15;ZNF204P;TDRP;HSPB2;CXCL3;RAMP2-AS1;TMEM98;EPHB6;PALMD;PDE9A;CTTNBP2;CDKN1C;HOXA2;FAM126A;MT1L;AVPR2;MT1X;AMT;KCNK3;KIF2C;ENPP2;ATOH8;HRCT1;CDK1;CDCA8;SNCG;SELP;CAV1
DGKE	99	47	0.474747				27	SLC2A12;BUB1;C15orf52;NCAPH;SLC22A3;ZBTB18;CKAP2L;ARHGAP11A;RASAL1;FOXM1;MKI67;ZWINT;TRNP1;CIT;BRE-AS1;VWCE;SEMA3G;ARHGEF4;LINC00839;LMNB1;ADAMTSL4;DEPDC1B;PPP1R1B;MT1L;TTC22;LGALS3;ALS2CL
ZNF689	94	47	0.5				28	RERGL;RUNDC3B;ST8SIA1;TMEM71;EMILIN3;NCALD;RAB6B;ASXL3;SLC35F1;MYLK;TRPM6;FOSB;KLF3-AS1;HSPB7;HPSE2;EGR2;KIT;CX3CL1;C2orf88;ADAMTS19;PPP1R12B;SLC17A7;NRXN1;ATF3;LAMA1;LRRC15;CORIN;AKR1C1
MPO	114	47	0.412281		*		46	SLC5A1;EFNA5;FAM150B;GPC3;SLC19A3;PRKD1;CLEC1A;THSD1;SULT1C4;MMP11;SLPI;SEMA3D;KLHL3;BTNL9;EPAS1;USHBP1;ITGA10;TROAP;CYP39A1;P3H2;DLL1;GPRIN2;BMP6;DEPDC1B;FOSB;KLK7;PTPRB;RRM2;YPEL4;CES1P1;S1PR1;HBA1;CRISPLD1;ADCY4;ERG;UHRF1;FAM171A1;RSPO3;NPM2;TMEM213;GRAMD2;ROBO4;ARHGEF15;NFASC;PRODH;C10orf25
PPP2R1A	60	47	0.783333	*	*	*	75	ADAMTSL5;PLXDC1;C17orf53;CALCRL;DTX2P1-UPK3BP1-PMS2P11;WT1-AS;SMG1P5;FLJ42627;CLDN9;CLK2P1;LOC100132287;CYSLTR2;PURG;TRH;ADAMTS19;LINGO2;LOC100133331;TUBB7P;CLEC14A;PLD5;LOC284441;PRLHR;SNRK;SPINT1;WTH3DI;FKBP9P1;SMG1P3;WT1;TBC1D3H;LYPLA2P1;PLK5;LAMA4;AGAP7P;KCNAB3;ZNF512;CBWD6;ANKRD24;KCTD8;LOC644172;TBC1D2B;RFTN1;PPIAL4C;CYP1B1-AS1;METTL21A;NEDD4;BCAP29;EID1;KCTD7;SNRPGP15;LOC407835;P2RY6;PRIMP…
OS9	108	46	0.425926				19	MTURN;CNN3;GAD1;GALNT14;EPN3;ACY3;STIL;EPHX4;PPP2R2C;CALCRL;IL12RB2;GABARAPL1;VIPR1;SLC25A22;ST6GALNAC5;CENPA;ATP1A3;DOK6;NEIL3
FAM47C	162	46	0.283951				12	CDH5;ST6GALNAC5;FMO2;RHBDL2;EML1;LGALSL;EFNB2;COL7A1;CLIC3;SEMA6D;COX4I2;AGPAT4
KIRREL2	132	46	0.348485				11	CCNA2;SHCBP1;ARHGAP11A;NEIL3;ST6GALNAC6;KIF23;PLK4;FAM64A;GAS6;DNA2;GSG2
RHOA	94	46	0.489362		*	*	17	PART1;LZTS1;TREM2;ASB5;EPS8L1;SLC9A2;PTPRO;PLCD4;CKMT2;PRR15;CR2;SLC29A2;CD5;C14orf37;HOMER2;C3;PCP4
KISS1	107	46	0.429907				13	CYP26B1;CSMD1;BBOX1;CRHBP;CNKSR2;CCDC144A;ANO3;KIAA0101;ALPL;GREB1L;FOXM1;GRM4;SLC26A4
ROBO2	159	46	0.289308				11	PAQR5;DDX12P;NGEF;CLEC4E;EPHA10;NCKAP5;CYP4B1;AGTR1;CTNND2;FPR1;DERL3
NKX2-8	89	46	0.516854				14	GLDN;KLB;FRMD4A;CLEC12A;ADPRH;TNFSF13;UNC13D;FEZF1;CATSPERG;VSIG4;C10orf128;SPOCK2;HHLA2;CLEC1A
KRT19	87	46	0.528736				18	NUDT10;TAGLN;C1S;SLC22A17;HS6ST2;FGL2;CCDC80;TPM2;PLCXD1;DPT;RARRES2;CRYAB;PCBP3;FMOD;SRPX;GFRA2;SLC9A9;OXCT1
CAPN8	91	45	0.494505				11	PQLC2L;GLYAT;THRSP;ELOVL3;ZNF676;LINC00173;EBF2;STAB2;DLK1;ARHGAP36;TTC36
CEP135	81	45	0.555556				32	ELFN2;OSCAR;FBP1;SLC11A1;IL12RB2;DOCK9;PCDHAC2;IQGAP3;SORT1;PHACTR3;ALOX5AP;SUSD2;SPRY4;PRKCE;VIPR1;HLA-DRB5;SIGLEC9;SLC9A7;SYDE2;FCGR2A;EXOC3L1;NOVA2;CYB5A;REPS2;PRKCZ;FCGR3A;RCN3;SULT1A1;SIGLEC7;MFSD4A;PKD2L1;NOX4
ZBED4	133	45	0.338346				13	MAD2L1;NTN1;FOXJ1;CAPS;NEIL3;CDC42EP5;HELLS;MAPRE3;CKAP2;ORC6;EGFL6;GNA11;HOXB6
TLK2	137	45	0.328467				45	FAM189A2;SAMD5;ZNF781;CTF1;ENPP2;EPHB6;LRRN1;OXGR1;ITGA10;LRRC70;CTTNBP2;PCDH18;GDF5;DLL1;MOB3B;BEND7;MYH3;NSG1;COL17A1;VTCN1;PLA2G2A;PHKG1;DLK2;GOLGA8A;BACH2;RNF39;ELF5;FAM13A-AS1;HS6ST3;KANK1;HAS3;NRBP2;GABRP;FAT2;SH3RF2;RRM2;RBP4;HOXA3;PDE9A;CLEC1A;SLC35F3;KCTD14;LUZP2;SEC16B;ZNF204P
DCLK1	93	45	0.483871				17	CXCL8;GPR37;CLDN1;TPSG1;C4orf48;SMPX;NAPSB;ADSSL1;HOXC9;TM4SF20;ATP1A3;EFS;ANGPTL6;RUNDC3A;OTOP3;NFE2L3P2;VIL1
SPTSSA	61	45	0.737705				20	THSD1;LEFTY2;S1PR1;GRIA1;RASIP1;SEMA6D;SPTB;LINC00092;PPARG;FAM227A;RILPL2;SAXO2;CORIN;SLC16A12;GCOM1;GPR85;FAM212B;SIGLEC17P;TRHDE;NEDD9
SETD1B	53	45	0.849057				25	AMACR;PRSS36;KIAA0895;GLDC;TP53TG1;GPR37L1;ENTPD5;HIST1H4H;FCGRT;CCNO;AIFM3;RXFP4;FXYD3;TTPA;KLC4;FCRL2;SLC3A1;LINC00526;SLC38A4;PIGZ;CTNNA2;CHRDL2;FAM179B;HIST1H2AE;COL27A1
TIMP4	57	45	0.789474				20	CYP21A2;FOS;PCDH7;ABCC9;RAB3IL1;PLA2G4C;TRIM47;NR4A2;PTGIS;APOLD1;SPON1;SGO1;SSC5D;DOK6;CYR61;ENTPD1;SLC16A4;GDF6;LOC284379;ARSJ
ABCA9	155	44	0.283871				19	INMT;NRN1;ITIH5;ARHGEF37;TMEM88;LPL;AOC3;ZBTB16;DENND2A;TNXB;SEMA3G;MMP1;FOSB;MGAT3;MRC1;PROS1;SNCG;FAM162B;PDE1C
MBD6	111	44	0.396396				21	CPXM1;COL3A1;RASGEF1A;CCL3;EFR3B;AKAP5;TRIM54;MIPOL1;OGDHL;FCER2;ADTRP;FUT1;KLHL3;MTHFD2;THRB;LINC00950;MYADML2;SCN1B;DUSP27;ASB2;SULT4A1
KCNJ16	97	44	0.453608				16	NRN1;ITIH5;CD300LG;CA4;MIRLET7BHG;IQSEC3;EID3;GAREM1;CARD9;ADAM33;PCDH9;PRIMA1;PHLDB2;COL4A3;ID4;CNR1
TOP2A	158	44	0.278481				22	SCARA5;KLF15;CXCL5;FUT6;SMIM10L2B;BAALC;KLK6;PLEKHG4B;KLHL4;CA11;BEX5;NGFR;AKR1C2;CADM3;SETBP1;PYGM;ADGRG2;ADGRF1;EPHA7;SMIM10L2A;FIGF;PARK2
BPIFA3	107	44	0.411215				19	LONRF2;AKR1B10;CES2;CHRNA1;CEACAM7;EEF1A2;LAMA1;KRT24;CKS1B;ZNF91;MYADML2;MYO18A;C1orf112;HSPB3;CIPC;RUNDC3B;GSDMA;ANO10;MAB21L3
ABCA8	149	44	0.295302				24	TMEM88;PLAC9;RAMP1;LGI4;CLDN5;MAPK4;RAPGEF3;GPM6B;GNG7;ARHGEF37;CDKN1C;RIC3;CNR1;SNCG;SCN4B;GGTA1P;ACKR2;MIR4697HG;GSN;IL6R;CACNB2;MROH7;PTN;LCN10
CASP8AP2	60	44	0.733333				36	LOC100130872;FEV;OR51E2;SERPINB11;TMLHE;MYH6;C21orf62;SLC39A2;BEND4;TGM3;RAB40A;ACTA1;ADRA2B;HIST1H2BG;PPFIA2;RBFOX1;CKM;PAK3;RFPL1S;PABPC1L2B;DAB1;PABPC1L2A;HPD;ABCC11;CASQ1;LIX1;SOHLH2;EPHA10;SEMG2;SGK1;CCDC169;SLIT1;ITGB3;SEMG1;SLC45A2;NBEAP1
MAP3K7	101	44	0.435644				21	SMPDL3B;PYCR1;FFAR2;CXCR2;KCNE3;CAMK1D;SNHG3;CGREF1;ZDHHC20;STARD4;LY6K;NUDT8;RPL13AP3;GPRC5B;ZIC2;DGKG;IGDCC4;ITGB3;APOBEC3G;ZGLP1;ZNF827
NRAS	49	44	0.897959	*	*	*	60	CD79B;TNS4;SH2D7;MYL9;RBPMS2;FAM124A;ETV4;PYY;HAND1;C15orf62;CRYBA2;MAF;KIAA1644;NXPE1;PHOX2B;AGAP6;FAM129A;SLC4A10;UST;RPL7;OR51E1;TMIGD1;RHPN1;CCL8;LOC100132287;RPL36A;SNHG3;RASD2;SQLE;PLCG2;TMEM82;PDE3A;OSBPL1A;TP53INP2;PPM1H;DENND5B;KIF5C;PDE5A;LOC100133331;MFSD2B;SLAMF7;MAB21L2;SEMA6A;LOC146880;LRCH2;CELP;CBWD6;AGAP4;GOLGA6L10;LINC00265;GLIPR2;RBFOX3;NXPE2;FAM156A;NBPF11;CBWD3;PFN2;RNF152;GA…
ASXL3	164	43	0.262195				17	KCNJ5;STARD4;KRT4;TNNI2;TPPP3;RASIP1;BPIFB1;KIF17;PKDCC;CXCL13;FBP1;KAZN;TMIE;SMTNL2;ALDH3B2;AGPAT4;SCD5
UPF2	111	43	0.387387				17	BRIP1;PRR11;FGFR1;SNED1;GZMB;MPV17L;AUNIP;ACOX2;DIO3;PLA2G2D;MND1;ZNF695;LRRN4CL;EPSTI1;DPT;ESR1;LRRC17
DCST2	171	43	0.251462				21	GTSE1;NUSAP1;DEFB1;CXorf36;AQP1;CD34;KIAA0101;CCNB2;SLC22A3;METTL7A;SEMA5A;PIK3R1;TRHDE;ENPP3;PBK;FAM124B;BUB1B;ECSCR;GINS1;UBE2C;NCAPG
TEX2	131	43	0.328244				33	DEPDC1;DEFB1;TPTEP1;CDCA2;NGFR;CALML3;CEP55;BUB1;KRT6A;LRRN1;VTCN1;ESCO2;IL11RA;ARC;KIFC1;PCDHB6;COLGALT2;NCAPH;ADHFE1;SERPINB5;ESPN;FOXM1;BACH2;FOSB;CTTNBP2;CARMN;MAMDC2;FUT6;PARK2;HJURP;SORBS1;SPOCD1;PCDH9
KCNH6	148	43	0.290541				27	NALCN;MGP;NAV3;FHL5;ABCC9;PCDH18;MRAS;FAM124B;INHBB;FERMT2;CA4;MZT2A;F3;WHAMMP3;ABCA12;TCEAL7;SH3D19;PROS1;BMP2;GPC3;SNORD116-28;PPP1R16B;CDCA3;ENPP2;CTTNBP2;NTRK2;ABCA6
MIR29A	54	43	0.796296				38	PDLIM1;ATP5D;TOB2;DUSP18;KDM3A;FKBP2;MPST;SKA2;SEPT9;PGM3;PPP1R9B;GART;CDS1;AGBL4;TIA1;PDE7A;DLGAP4;ZBTB7A;RHBDF1;WBP2;INTS7;RPS19BP1;C11orf70;ZNF205;LRR1;BTG1;BAG3;FRMPD2;CENPJ;DCTN5;ALG12;ZNF670;CCDC116;EPT1;CFAP74;NPRL3;SF3A1;TBCE
CASD1	127	43	0.338583				8	EPB41L4B;TMEM154;ZNF229;GLRB;HMGA2;SNTB1;ZNF254;PGA5
DOCK10	153	43	0.281046				19	C1orf162;CTSW;WFDC1;ESR1;CD33;COTL1;KAZN;PLAC8;IL7R;HPGD;B3GNT7;GPX7;ABLIM3;CTNND2;RHOF;KIF17;ST6GALNAC3;TRIL;NINJ2
ABCC3	135	43	0.318519				43	NCAPG;MKI67;TMPRSS3;RRM2;NTRK2;SGK2;SLCO4A1;FZD7;HRCT1;CXorf36;MT1M;FAM171A1;HOXA7;CXCL2;GPRASP1;MCAM;P3H2;GOLGA8A;FAM89A;PLPPR1;NGFR;KIAA1211;LYNX1;RELN;ARHGAP11A;C2orf88;FLRT2;RASSF9;TRNP1;DOC2B;EZH2;ACKR2;GUSBP11;BUB1;HOXA3;LCN10;KIAA1524;DENND2A;FOXM1;TMEM26;PLXNA4;ANGPTL4;INHBB
SSH3	160	43	0.26875				15	CHST9;CACNA2D1;PROM1;EFNA5;MIR31HG;ASTN2;CEMIP;DBNDD1;EPDR1;NELL2;PTN;KCND1;SLC6A14;POLQ;SDS
KRTAP4-2	68	43	0.632353				17	ATP4A;LIPF;MSMB;MITF;GHRL;PGA4;CPA2;PGA5;ARHGAP8;BEX3;NKX6-2;CRIP2;PSAPL1;SSUH2;NLRP6;HK1;TCEAL9
HDLBP	129	43	0.333333				11	CENPE;TPSB2;SCNN1G;KLF2;ACOX2;PTPRN2;C1QL1;C7;TFEB;GNG7;GPR3
CPD	85	43	0.505882				16	SOX5;P2RY6;CEP85L;GPRASP1;PWARSN;CXCR5;DYRK3;PDGFD;PALM3;ITPR1;LAMC3;KLRG1;LOC202181;MICU3;ICA1L;PID1
TECRL	90	43	0.477778				18	CCR1;MFNG;PILRA;SAMHD1;FLI1;SERPINA1;GRAP2;STARD8;PLEKHO2;PIK3AP1;LST1;TNFSF15;GIMAP4;MCOLN3;AP1S2;NCF1;CBWD6;PLXDC2
KIAA1191	77	43	0.558442				25	ATP6V1G3;ERICH4;ALX1;CNDP1;GCM1;LINC00271;ILDR2;SLC34A3;SLC22A7;CDH9;SLC30A8;TMEM174;LINC01622;CALCR;SLC6A18;SLC22A12;TMEM132E;SLC28A1;PNPLA1;SLC13A1;CYP4A11;LYG1;SLC17A1;GDF3;ENPP7
IL32	102	43	0.421569				29	ADGRB2;DLGAP1;TMEM176B;SOSTDC1;AKR7A3;MAML2;FOLH1;TMEM176A;ADGRL2;RBP4;MME;SLC1A1;BRINP1;PLAG1;IGF2BP2;LMO2;RYR1;PLAGL1;MRC1;FGF1;KIAA1644;LINC01550;RSPH1;LOC284578;KIF26B;FAM124A;HCAR2;PEAK1;BMP6
RAF1	81	43	0.530864			*	31	TSHZ2;CFI;SGCD;PIEZO2;MAP1B;PNPLA7;ATE1;SLMAP;UNC5C;FAM19A2;RARB;ZG16B;FILIP1L;EMILIN1;NPTX1;NAV3;HSPA12A;CRISPLD2;RCAN2;MRVI1;SLC35F1;PRDM8;LDLRAD4;STK32B;CCDC80;RPS6KA5;CLIP3;WEE1;GPC6;ZFHX4;TCF4
LPAR6	155	43	0.277419				14	CENPF;CLIP3;PRDM8;C4A;CD40;SAMD14;EFHD1;SLC16A5;WDR76;GSTM3;SDC4;TMEM106A;CD248;ALDH1L2
IQSEC1	81	43	0.530864				26	GPR34;HTRA1;DCLK1;NR2F1-AS1;FAM178B;SLC16A2;ZC3H6;ATXN1;ITPR1;AKAP6;STUM;RNF180;CLEC2B;ALDH1A1;UNC5C;CD99L2;GPC6;ZFHX4;F13A1;DDR2;RPS6KA5;OLFM1;PRUNE2;SETBP1;HIPK3;MID2
LINC00709	69	43	0.623188				12	RGS22;PER2;EMX2;FAM19A2;MMP16;TBX1;GRB10;TMEM254-AS1;CLEC3A;PMP2;DNAJB4;NPY6R
HLA-A	107	43	0.401869		*	*	15	SLC4A3;BCL2A1;CTTNBP2;SERPINE2;SPRR3;LCK;SPRR1B;CD79A;RBBP8NL;KIF14;GAMT;CXCL9;MAML3;SPRR2D;ZNF287
UNC93B1	160	43	0.26875				13	NUDT7;HS6ST3;NGFR;NLGN1;PAPPA2;KRT14;SLC6A16;ACSL1;C2CD2;KRT16;KRT15;KRT6C;SCN3A
TCF7L2	52	43	0.826923		*	*	33	NUGGC;MEP1B;TPSG1;KCNN3;CDHR2;KIF1A;LTB4R;PNOC;UGT2A3;ALPI;CXCL11;ENTPD3;GP2;BTNL3;RUNDC3A;SYT4;SLC18A1;LGI1;MT1H;CLCA1;OGDHL;STUM;ACSL6;TREH;NEFL;FER1L6;HOMER1;GALNT8;HTR3E;FAM151A;ATP6V1C2;CTSW;ZG16
ZFP36L1	56	43	0.767857				48	PRDM8;FERMT2;DUSP2;DUSP5;LGR6;TMEM176A;PYHIN1;FLNA;SPEG;SPIB;CARMN;MFHAS1;FGFBP1;IMPA2;SIT1;NEXN;LARP6;PLA2G2D;MBD5;NLRC3;GPR171;USP32P1;MRVI1;IL7R;PRKG1;ADAM33;GOLIM4;GPC6;UPK3BL;HDAC9;FILIP1L;ANKRD19P;SERPINB3;KITLG;FAM168A;ST8SIA4;ERC1;CXCR5;KIAA1644;LINC00908;PTGFR;SLC39A2;ST3GAL5;CFL2;VSNL1;PDE1C;ATE1;SAMD8
ZNF469	49	43	0.877551				35	MT1G;JCHAIN;SCGN;KCNJ10;GLS2;DPF3;CLDN15;JAG2;ADCY1;LRRC19;CYP3A4;PBLD;BEX1;MT1F;MT1H;FAM198A;PHLDA1;FAM151A;NDST3;NAT2;ADGRV1;NEU4;CYP2B6;FABP1;AGXT;GRM8;CD1D;GCDH;TMPRSS3;CAND2;MYEOV;SLC6A19;SHD;CNTN3;PPP1R1A
DNAH14	146	42	0.287671				17	MT1X;CCL28;ALB;PCK1;RNF186;FRMD1;XDH;TAT;ABCA5;ZBED3-AS1;GRIA4;ACSL1;PGLYRP2;ACVR1C;CUX2;TNN;BGN
CACNG5	111	42	0.378378				23	DENND2A;PTGFR;FAM212B;VTCN1;ADM;MT1L;SAMD5;TRNP1;HSD17B2;ZNF521;GAS1;KLK6;CD300LG;PLXNA4;WHAMMP2;CXCL2;BHLHE41;EDN1;UHRF1;MARCO;SLC23A2;TNFRSF21;BTBD11
MARCH10	149	42	0.281879				19	ADGRD1;HRCT1;CYP4F11;ENPP3;FBXO17;PROS1;ISM1;FOXC1;LCAT;NSG1;HIST1H2BD;CDO1;RNF183;PLB1;AVPR2;SLCO4A1;F3;ABCB1;ZFP37
DDX39A	79	42	0.531646				15	E2F8;NR2F2;CKAP2;RACGAP1;ZNF516;PCDHB10;OBP2A;GLMN;KIF18A;MS4A8;NCOR2;DEPDC1B;DDIAS;FAM174A;PLK4
KEL	53	42	0.792453		*		37	PLPP2;EMILIN2;FBN3;SPI1;TOX2;C1orf115;CD300C;RXFP1;PAK6;PARVG;SPTBN2;STK32A;AGER;PRKCE;NHSL1;LGSN;SLC7A7;NLRC4;TMEM74B;EXOC3L1;DOK2;OSCAR;CPAMD8;HOXD1;ALOX5AP;SLC15A3;LAMA4;ATP6V1C2;NTNG2;KCTD16;PRKG2;PCDHA12;NET1;GPC5;DGCR5;TYRP1;IL2RB
RALGAPA1	151	42	0.278146				21	ANXA3;MGAT3;EDN1;LILRA5;LGSN;MAP3K15;LAMP3;CYP1A2;SERTAD1;APOBR;FCN3;MARC2;SMAD6;FOSB;C5AR1;CYP3A7;LINC00472;MYOZ1;PHACTR3;PTH1R;ADAMTS8
LINC00847	50	42	0.84				22	SLC4A8;KLK7;PAH;SIM1;COBLL1;JAK3;TMEM213;PYGL;SLC14A2;PDP2;PANK1;CLDN8;SLC22A13;GPC5;OPHN1;DPP9;SUCNR1;SLC25A48;STK32A;SAP30;PPP1R36;TMEM52B
SNHG5	57	42	0.736842				32	KCNJ15;C2orf72;CYP4F2;RPE65;FAM110C;GATA3;CLVS2;COL9A1;MYOF;TGM4;KIAA1210;C14orf159;CFC1B;DPYS;SLC6A11;NXPE4;NPY;CRIP3;MIR205HG;CDH10;GPR75;SCAND1;TRPM8;PLA2G4D;GSTP1;AMACR;C19orf73;PCGEM1;CA14;PROK1;SYT6;TMTC4
RXRA	45	42	0.933333		*		35	C3;PLXNC1;STAT4;SELL;DHCR24;SRGN;IL10RA;TRAF3IP3;PLXDC2;FAM20C;LCP2;LPXN;JUNB;ATXN1;TNFSF8;PDLIM7;CSF1R;RCSD1;COL21A1;C1R;CCL3;HIST1H2BK;GEM;COPZ2;ENPP1;SAMSN1;CYP1A1;ANXA5;CCL4;NXN;GPR171;TNFAIP3;MVK;POU2F2;CREM
TSFM	91	41	0.450549				23	PPIAL4C;RPL39;FUT1;RMRP;GNG5;PA2G4P4;FCER2;FUT8-AS1;HSP90AB2P;GLRA2;FASN;GLP2R;SLC7A14;LOC643387;PSD;CNGA3;B4GALNT3;MEX3C;TBC1D24;MORC4;ABHD12B;HNRNPA3P1;TUBA4A
SYNCRIP	94	41	0.43617				22	CRABP2;AOC1;FFAR2;TSPAN1;H19;HPN;WNT10A;ZNF750;P3H3;DMKN;LRFN1;MATK;GMDS;LAMB1;HOXC6;GALNT5;REPS2;HOXC4;PYCR1;DOK4;POF1B;C2orf72
LRFN5	138	41	0.297101				11	KCNA3;CCDC173;CXCR1;ADPRH;CABLES1;LYPD3;RPS4Y1;CASS4;KDM5D;CDH3;EIF1AY
SNX14	90	41	0.455556				14	ID3;C16orf74;NHS;PADI3;DMKN;HPN;P3H3;EFNB1;APOBEC3D;SPATA6;CAMK1D;FAM110C;KCNJ15;TMEM154
SMCHD1	145	41	0.282759				16	CPEB2;TLR3;VAV2;TP53INP2;CECR1;PPARGC1B;BAMBI;DEFB1;CH25H;EDIL3;CCDC3;EMP1;VIM;UGT1A8;MB;SNX9
ERBB4	156	41	0.262821	*			14	CXCL1;ESRRG;CCR2;MEI1;CHGB;COL7A1;CWH43;KCNJ12;NOS1;DERL3;KRT80;LIF;KLF15;C11orf63
EEF1AKMT3	90	40	0.444444				36	NGEF;SSBP3;RAB40B;CACNA1E;TCEAL6;PALM2;ASPHD1;WNT7B;SLC45A4;KSR2;BMP1;DDX60L;GABRD;C1orf226;SSR2;KCTD16;NOS1AP;FAM84B;STOML1;GINS4;GOT1;LRRTM4;TRIM67;HPRT1;C5orf49;SH3PXD2A;RNF122;PDIA5;NDUFB8;OST4;KCNN1;LMO1;IKBIP;RHEBL1;UBA6-AS1;ATP6V1E1
KCNJ2	107	40	0.373832				15	LGI4;CHRDL1;PRIMA1;SORBS1;CNTFR;PTRF;PDE1C;TNS1;TNXB;TFPI;GPC3;NACAD;ZBED3;MAMDC2;PTGIS
NCKAP5	156	40	0.25641				16	FXYD6;TPSB2;GRK5;COLEC12;GSTM5;HMGB3;FIBIN;WFDC1;NRXN3;DUBR;CD1C;ITLN1;CNTN4;FILIP1;SEPP1;LRRC75A
SMIM8	63	40	0.634921				19	APOBEC3C;C10orf82;AQP2;KCNH1;CPNE6;ZNF804A;HECW1;SALL3;FOXI1;SLC16A5;TARP;GMNC;ACY1;C12orf60;CDH17;AK5;VEGFA;TG;TBL1Y
HACD4	159	40	0.251572				19	FOCAD;HACD4;MFNG;KCTD1;IQGAP1;CBX2;BCL2L2;ECI1;HSP90AB2P;TAF4B;CD320;ZER1;BCL7C;IL1RAP;NEU3;NEDD4;PPIC;DPM3;PPIAL4C
UBE2T	90	40	0.444444				18	NPY2R;IFFO2;SHC4;ROPN1;BNC1;ADAMTS14;PCYT1B;TP53AIP1;SLCO1A2;LINGO1;SDS;BGN;GJB2;NRG1;C1QTNF6;GYG2;CDHR3;FOXM1
GRK2	152	40	0.263158				13	VGLL1;WTIP;FNDC4;PCSK5;SHF;C1QTNF6;MIR31HG;ALDH1L1;NTF3;PDZRN3;CLYBL;CHL1;C12orf75
KCNK2	126	39	0.309524				26	HSD17B13;UBE2C;ADRA1A;CYP2B7P;TMEM156;MYBL2;B3GNT3;ACSM5;CACHD1;NDC80;PYCR1;FGFBP2;KLB;KCNJ16;BEX1;CNKSR2;NCALD;PON3;FAM150B;AURKA;MATN2;TPX2;PRKAR1B;GPD1;SLCO1A2;FERMT1
ZNF333	81	39	0.481481				12	SKP2;CEP76;TICRR;FAM65B;HPS5;TACC1;ZWILCH;HIST1H3I;HIST1H2BM;H2AFZ;DUSP18;RAD1
OPTC	109	39	0.357798				10	LOC284578;SLC26A4;DMRT2;NAT8L;PLEKHM3;CRABP1;PVALB;FAM184B;EPN3;PCDHA6
LAMA4	118	39	0.330508				18	NLRP2;TREM1;SLC11A1;C1QTNF7;USP9Y;EMP3;C1orf186;CD200R1;FGL2;TPSB2;C16orf54;GZMM;SLC15A3;FOXF1;RPS4Y1;SMIM5;IFIT3;SLCO4C1
ALPK2	122	39	0.319672		*		14	CPXM1;LYPD1;OLFML1;SHH;PLA2G4C;HVCN1;ZHX3;CLIP2;IFFO1;NUTM2D;NRP2;FLI1;CLEC14A;SDR42E1
MIPOL1	118	39	0.330508				14	TMEM139;PTH1R;C10orf95;TRIP6;VASH1;ADAMTSL4;C2orf54;ADIRF;HS6ST2;CDC42EP2;HBA1;CCDC60;EHD1;PHF8
BAZ1A	118	39	0.330508				25	PTH1R;MARCO;HBA1;CHI3L2;IL20RA;NMUR1;ANXA3;SIX4;HMGCS2;DLEC1;CA4;LINC00472;HBB;HS6ST2;PDZD2;CPAMD8;KIAA1683;SIX1;BTNL9;HSD17B2;FAM167A;SESN1;VSNL1;ITIH5;MDH1B
MEGF8	116	39	0.336207				17	ANK2;GDF15;SAMD11;FOSL1;CAMK1D;PARK2;MT1F;KCNK3;NAALADL1;C2CD4A;FAIM2;ATP1B2;TNFRSF6B;VIPR2;AKAP2;KIAA0895;LRFN4
FKBP10	72	39	0.541667				19	RNLS;PCSK1;IL17RB;SI;PGGHG;NTN1;SST;GUCA2A;SNRPF;SCARNA7;OTC;TMEM253;STMN2;PIANP;SLC25A34;TM4SF20;FABP2;MLF1;ALPI
HDGFL1	80	39	0.4875				14	PAPPA;RRAD;PRSS23;OAT;SLAMF6;ZYX;RRAS;SLC9A9;HDAC9;SYTL3;LYL1;ITM2B;ACOT9;MGAT1
KIF20A	59	39	0.661017				11	ASPM;CENPF;IQGAP3;IGSF9;TRIP13;BUB1;DTL;USP2;CD40LG;SIGLEC8;EMB
BRWD1	98	39	0.397959				23	CHAC1;L1CAM;FAM169A;RNF180;PNMA2;PXK;WBSCR17;RNF169;EBF4;PLAG1;CX3CR1;NUDT10;RAPGEF6;FAIM2;ANGPTL1;NFATC2;CNNM1;IFI30;NBPF9;PHF3;ZHX1;SGCD;LDLRAD4
AKT1	47	39	0.829787	*	*	*	220	SLC44A4;LOC284578;CREB3L1;TMEM37;HIST1H2BC;ADH1B;CRISPLD1;DCHS2;ALDOC;RAB31;OLFM4;KLK7;PKP1;SV2B;NMNAT2;MYC;HIST1H4H;GALE;BIRC5;SMIM10L2B;FBXO16;RHPN1;TK1;KLK6;LEF1;KCNH8;NSG1;DNAJC22;CLGN;MAML2;CDKN1C;CPS1;NAT8L;PHYHIPL;CELF5;CHL1;TFAP2C;PMAIP1;HBA1;WISP1;TRIM29;CCDC178;DLK2;TRPM6;EPHA7;MLXIPL;SGK2;KLK10;CFB;DRD2;EGFLAM;SNCAIP;AKR7A3;RIMS3;ZNF488;ENPP2;HOXA6;CENPP;EPHB1;SCN4A;LGI4;LRRN4CL;SLC25A…
LINC00898	58	38	0.655172				23	DLEC1;TMEM173;PFKFB3;MBP;C9orf131;AARS;KHDRBS1;ERICH3;CFAP126;RPS23;GYPC;EPB41L4A-AS1;CFAP47;GPRC5C;GPR139;PRR34;SDHAF2;MTMR14;TMEM59;NCAPH2;SSX2IP;TMEM246;CD82
LY86-AS1	48	38	0.791667				20	CHST1;ZDHHC1;SPA17;RXRA;DPP7;TCTN1;GART;DNAJC15;C9orf116;OSBPL5;BAIAP3;GLIS2;NCAPD2;ORAI3;PRG2;TMEM144;POLA1;MCM6;UGGT2;TOP2B
RCBTB2	148	38	0.256757				13	EMX2OS;WDR76;MXRA7;DLX1;ALDH1L2;SELM;CENPF;ARHGAP11A;VSTM2L;CLIP3;APOBEC3C;ANGPTL2;LRCH1
ACTA2	90	38	0.422222				10	NIPAL4;CEL;NYNRIN;DSG3;HS6ST2;HSPA2;CEACAM6;ASB5;RGPD5;P2RY2
SKA2	84	38	0.452381				14	PHYHIPL;BUB1;WEE2-AS1;LRRC70;TFAP2C;RGS7BP;SLC38A3;PPL;PALMD;CLEC4F;GTDC1;RNF183;GABRE;EDAR
INTS2	139	38	0.273381				34	ANGPTL4;LHX6;EPHB6;MAPK4;GABRE;PDE1C;IQSEC3;ENPP2;F3;ARHGEF4;CPAMD8;BCL11A;PCDH9;CYP39A1;LYVE1;SOX7;KCTD14;COL23A1;CDCA8;SLC19A3;DEFB1;NWD1;MKI67;TMEM213;LCN10;SMIM10L2B;HIF3A;OLFM4;PRIMA1;RASD1;SEMA6D;LINC00839;WHAMMP2;SLC2A12
RACK1	65	38	0.584615				15	TBC1D10C;PTPRCAP;CD3D;CD5;ACAP1;CD3E;ZAP70;CD8B;TNFAIP8L2;MICB;FAM171A1;RASAL3;WAS;CD6;PIK3R5
AR	97	38	0.391753	*			22	ENTPD3;WISP2;MIR100HG;RUNDC3A;LOC728392;FBXL22;ARMCX2;DACT3;SUSD5;GAMT;KCNMA1;SLC15A1;MAB21L2;MUC17;CALD1;PCSK1N;DNAJB5;FMN2;CHST13;ITGA2;MST1;SI
LRRC63	84	38	0.452381				16	CLCA2;LOC100130872;MIR205HG;CHRFAM7A;EPHA5;RHBDL3;IER5;CFC1B;KCNH1;DSC3;PABPC1L2B;PAK5;RFPL1S;CCDC169;NBEAP1;COG3
HEBP1	38	38	1				45	GPC5;GATA3;TINCR;SLC5A8;C5orf38;TNNT2;LGSN;PRKG2;ADORA1;AKAP5;HHLA2;PC;F11;MAP3K15;TPGS1;BNIPL;NHSL1;CALCA;IER2;SRPX2;SLC10A2;SSC4D;CLIC5;C10orf55;GSTA2;FBXL21;SSH2;LRRN4;DHDH;SCUBE1;TMEM169;FBN3;NRK;KCTD16;SLC13A2;VGLL1;CNTNAP5;CCL11;PDE6G;BCL9;TDRD9;GPM6B;SLC5A11;IL13RA2;PRODH2
TUSC1	116	37	0.318966				10	PLIN2;SIRPB1;PCDHAC2;ZNF367;CD68;PLPP5;GPR17;H6PD;ARAP1;FKBP5
ZNF527	115	37	0.321739				14	PTPRM;RUNX1T1;PDE8B;SLC27A1;PCDHGA6;TNS2;NECTIN3;TPPP3;SYNE1;GAS6;FGF14;TIMP3;C14orf132;C1orf168
HSH2D	59	37	0.627119				51	NLRX1;RPS24;GNPDA1;TMEM256;MIS18BP1;TMEM129;LOC541473;ANAPC1;GMFB;SYT10;TRIM55;ACACA;MPST;HAUS3;SLC30A6;LCN6;MRPL43;GEMIN5;COIL;HEATR1;DOLK;RMND5A;FLJ26850;CEBPE;FGF10;ATP5D;ASB14;ERCC3;C9orf131;CUL2;NDUFS7;C1orf189;UCN;DCTN4;ZNF444;B3GALNT2;TBCE;COMMD2;MTNR1A;NRDC;VRTN;HPS5;C19orf25;BARHL2;HIST1H2BA;GSTA3;CCDC185;OR10H4;H1FOO;MLLT10;C17orf82
LINC00905	64	37	0.578125				14	ZFPM1;MED16;CETN2;UTP15;OSCP1;SKA2;USP53;CCAR1;RRNAD1;VPS26A;KCNB1;GPRC5C;CLTC;USP32
FAM47B	107	37	0.345794				16	FEZ1;CHI3L2;NEXN;STX11;BST1;GNAQ;PRKG1;ST6GAL2;HEG1;QKI;TLN1;FAM110B;TSPAN18;A2M;FGD5;PCDHGA12
SGCA	95	37	0.389474				56	IL17RD;RRM2;ALDH3A1;ADD2;PLB1;CSRP2;TENM1;EFEMP1;FOLR1;FLRT2;HSPB2;NTRK2;P3H2;PCDHA10;CENPA;LAMC3;MKI67;EPHB6;HOXA7;S100A1;BUB1;CHI3L2;IL34;USHBP1;HOXA5;PPP1R14A;KCTD14;MT1L;CXCL2;CECR7;KIAA1804;BMP6;MAP3K14;ANPEP;HOXA3;HOXA4;TUBB2B;FOXC1;RASSF9;IGF2BP2;RGS7BP;DTX1;EDAR;LPL;SNCG;IRX1;CLIP4;HOXA2;SCN2A;OBSCN;SLC35F3;COL17A1;CP;ZNF208;TCEAL7;ACKR2
FAHD1	49	37	0.755102				18	SPX;NEUROG2;IRX4;HOXD4;PAK5;AQP7P1;CHST8;GPAM;HOXA6;DLK2;MGARP;TP53AIP1;ALX4;CDR1;ABCB5;MRAP;CAPN11;FGF10
GRIA1	145	37	0.255172				17	BCAS1;TMEM130;LOC389332;SLC6A19;HAGHL;SLC35F1;SLC17A4;CXCL11;PNCK;SLC15A1;SCGN;AGMAT;SERINC5;RPL18A;SIGLEC8;TTC26;RPL36
FN1	136	37	0.272059				13	CX3CR1;CBX2;GAD1;ODF3B;IGSF9;RNF180;LINC00346;SIM2;GNLY;SMG1P5;ADAMTS2;MFSD2B;ZNF772
METTL1	88	36	0.409091				17	SYT12;FANCG;FHDC1;NKIRAS2;ZFR2;PRKX;MLIP;HPR;HN1L;KRT10;TMSB15A;DLG3;MCM2;TNIP2;MIF4GD;S1PR5;TRIM47
ETFRF1	136	36	0.264706				11	ENHO;GLIPR2;AQP10;SLC28A2;CCL23;CCM2L;APOA4;VPREB3;ONECUT3;GIP;CASS4
MOV10L1	129	36	0.27907				9	CCDC170;NTN1;AK7;FCGBP;FLT4;TST;RFC3;SHANK3;SLC22A4
BLOC1S5-TXNDC5	39	36	0.923077				48	STK39;APOBEC3F;GATS;WDR54;PXN;MSH6;GNPDA1;PRR5;IGFBP7;ANXA13;MTHFD1;DARS2;TOPBP1;CST3;C21orf2;RAD18;UCHL5;MEIG1;EML4;RPP14;ATL2;KDM3A;SNX4;GMFB;RFT1;USP4;CKAP5;CEP76;SLC41A1;HAMP;TTC21A;LRRC23;PARP1;MBD4;UTP11;ARL6IP1;ANAPC1;ANO1;PSEN1;YIPF5;IP6K2;PARP2;UBA3;IARS;SKA2;CNTNAP3;GBA3;SMG8
ACSM2B	120	36	0.3				12	NES;SLC15A2;NPNT;AKR1C1;PDE3B;RASIP1;PFKP;PRSS12;ITGA10;B3GNT3;EMCN;PCDHGA7
CNR1	98	36	0.367347				15	FFAR2;CYP2J2;CAMK1D;KCNJ15;CPNE7;HOXD13;NRG4;ST6GALNAC2;GOLM1;SNHG3;DOK4;CXCR2;UGT1A6;LOC100130872;FAM110C
NUFIP2	99	36	0.363636				24	MST1P2;TGFBR3;PRDM11;MAP2;CHST9;CLUHP3;CACNB3;KCNS1;SCN2B;GPRASP1;PPIEL;CUBN;BEND7;ELOVL7;CYTL1;CENPU;GDF10;RGPD5;WNT4;STAG3L1;PPP1R14B;LINC00839;SPRY2;SRD5A3
REG3A	45	36	0.8				27	CD300C;VEPH1;CAT;SLC5A8;DDC;FABP5;AGER;FCGR3B;TARP;THSD1;CHRM1;ST8SIA6;NLRC4;CXCL2;SPI1;SUSD2;SAXO2;RASGRF1;ANKRD1;GPRIN2;PARD6B;FCN3;WWC2;PLCE1;ABCC6P1;TTN;DNAJC5B
ITGA3	116	36	0.310345				50	C2orf88;P3H2;L3MBTL4;GPRASP1;AOX1;EPHB1;TRPM6;S100A1;MGP;ANPEP;PNMAL2;HSPB2;TUBB2B;MET;AKR1C3;PROX1;SNCAIP;CTXN1;CHI3L1;KCTD14;FAM129A;MROH7;DENND2A;FAM49A;LZTS3;SYNM;TRHDE;NTRK2;CKS2;MME;ST6GAL1;ADAM19;FZD7;PLIN4;PPP1R12B;DIAPH3;EPHB6;SGK2;RDH5;HOXA7;PDLIM3;DEFB1;TIMP4;CSAD;ADD2;TMEM37;APOB;SEC14L2;BMP6;MAP3K14
NID2	129	36	0.27907				17	COL3A1;TIE1;DCHS1;HBEGF;LRRC32;COL5A1;GJC2;BCL6B;PRKG1;SYNPO;ROBO2;ARHGEF10;CDH15;MMP19;SLCO2B1;ASPG;KCNJ5
TEX14	139	36	0.258993				25	PDE1C;PCDH9;GRAMD2;FGFBP1;P3H2;ONECUT2;ENPP2;MAPK4;KIAA1211;ZFP2;ASB9;FAM189A2;LRRC70;PTN;FUT8;RNF125;SLC4A4;DBNDD1;PRODH;ATF3;EPHB6;MT1L;KCTD14;ARHGEF4;BMP5
ATP8A1	61	36	0.590164				16	CD84;IL21R;C1QB;ADAMTS13;KRT7;GPR176;C1QC;PDCD1;CPEB3;RAB20;GOLGA4;TRPV4;A2ML1;OR7E91P;CDRT1;IL2RA
TBC1D3P2	94	36	0.382979				12	CHST3;RNF217;ISM1;MYEOV;CLK4;EPHB6;RMND1;SCRN2;ZNF257;ARHGAP26;KCTD14;KCNJ16
LINC00620	38	36	0.947368				37	ZNF521;FYN;PALLD;ZDBF2;ADGRA2;KATNAL1;SMTN;TGFB1I1;MN1;PLPP7;SH3PXD2A;DCHS1;RUSC2;MPDZ;SMPDL3A;EID2B;GFPT2;SLC45A1;PAPPA;PGP;SNAP91;HAAO;DTWD1;DFNA5;EPS8;PKD2;ATP8B4;EBP;SGTB;SHC2;LOC644936;FRMD6;STON1;DDR2;LIX1L;TRPC4;NUDT10
KRT39	97	36	0.371134				17	DERL3;DLG2;SFRP1;LPAR1;PTX3;C15orf59;RELN;SYNE1;RYR2;PRR7;SCN2B;C20orf194;BVES;EPHA7;RTKN;ADGRL3;CLU
NDUFAB1	46	36	0.782609				14	DOK7;CAV2;EGR1;TSLP;MAFF;KCTD14;CSRP1;PRNP;NRG2;RIPK4;NMNAT2;IGF2BP2;BCL11A;LAMB3
RPL19	128	36	0.28125				17	TRPM6;TSHZ2;DFNB59;SMIM1;CLDN11;NAALAD2;SEMA3D;GOLGA6L5P;C19orf33;PTX3;SCN3A;DPY19L2;IGSF1;ZNF300P1;SMIM10L2A;ZNF98;PDE1C
ACSF2	100	36	0.36				155	RGS6;MCAM;ALB;TTLL3;HS6ST3;SIM1;WNK3;G0S2;TGFBR3;NTRK2;CLDN19;SCN2A;STAC2;RRM2;PRODH;MAP3K14;IRX1;MET;PTN;MME;PROX1;CRABP1;ASF1B;TMEM213;DGAT2;C10orf10;PIK3C2G;ATP6V1B1;CP;LRP1B;FGF1;PLA2R1;F3;ACVR1C;PLPPR1;SKIDA1;WSCD2;ZNF676;KY;SCN2B;CRB2;GPRASP1;SAA2;MATN2;GRIA3;ITGA9;PCDHA11;TRPM6;ALS2CL;S100A1;ANO3;AQP7P1;SCN9A;SLC14A2;GAS2;AVPR2;KCNE1;APCDD1L;MYH3;TNMD;LOC284578;DOC2B;COLCA1;ZNF208;FOXI1;DM…
C1orf229	116	35	0.301724				38	FGF10;CDR1;ACSM5;MRAP;HOXA6;PAK3;C1QTNF9;C14orf180;SPX;ADCYAP1R1;GPAM;THRSP;ADGRD2;COL25A1;PKD1L2;LGALS12;PFKFB1;CDH12;GFAP;SLC7A10;GLYAT;MCTP2;HEPACAM;ADAMTS18;GRIA2;ANO3;ALX4;SLC14A2;GPR12;GLRA3;IL17B;PCDH11X;DLK1;TNMD;TRHDE-AS1;ABCB5;CAPN11;HEPN1
AJUBA	81	35	0.432099	*	*		28	FGF7;CMYA5;HMGN5;CPEB4;ANO5;PPP1R3C;C7;PADI2;ZFP28;MAML3;BICDL2;CD200R1;GGTA1P;LPAR6;CA13;SYBU;NUDT16P1;SCN4A;FBXL17;SH3BGR;ITPR2;ANXA9;SPOCD1;DDIT4L;ALDH5A1;RASSF5;SLC16A7;LINC00938
ITGA8	117	35	0.299145				18	PKDCC;SMTNL2;THBD;FBLN5;FMO2;MYOZ3;CAMK2A;KLF2;KCNAB2;KIAA1211L;TIE1;LTC4S;UCP3;FAM189A2;LRP2BP;DOCK2;RPP40;TXNRD1
CPT1B	116	35	0.301724				25	FHOD3;CDC42EP5;IFI27L2;CCDC107;PRG2;NTN1;EIF4EBP3;EGFL6;GNA11;TTYH2;SDC2;HPS5;NFIC;YTHDC2;FHAD1;TMEM173;DNAH5;OSR2;ZNF451;GJB1;FDXR;TTLL1;LDAH;TMC4;BICC1
PHF11	103	35	0.339806				16	FLNA;IGSF21;PPAN-P2RY11;LPP;RASSF7;ZNF516;ASCL2;UBXN7;NUDT10;SGK1;ZMAT3;ACTC1;ITGB3;NRP2;SPRED2;HCAR1
C6orf223	116	35	0.301724				11	CHADL;SSBP2;CCKAR;PGA4;UGT1A1;PGA5;BCO1;SNRPN;TTR;BHMT;PTPRS
FUT9	109	35	0.321101				24	ZNF750;CXCR2;GOLM1;OTX1;C14orf159;DBNDD1;ZIC2;CPA6;SERPINB3;POTEF;HMGN2P46;CKM;ACTA1;MACC1;LRFN1;MYH6;TGM3;PCP4L1;VAV3;SLC39A2;LOC100130872;FEV;CAPNS2;STARD4
VEZF1	90	35	0.388889	*			33	GPRC5A;FAR2P1;KCTD14;TRNP1;FAM83D;HIST1H2BD;DLL1;SPTB;IRX1;PLEKHA4;ITGB8;C15orf52;NIPAL1;SOX12;COL9A3;KCNH3;MT1L;TNFRSF21;CRYAB;PLCD3;LPL;PAFAH1B3;TGFB2;EPHB1;FOSB;AK5;GLYATL2;PCDHA6;CDCA3;PLPPR3;TRDN;PI3;RACGAP1
TGFBRAP1	72	35	0.486111				24	HLA-DQB1;CD247;GRAP2;CTSS;HLA-DQA1;APBB1IP;HTRA1;PDZRN4;NRN1;CSF2RA;CCL5;MYO1F;HSD17B6;SPNS2;AQP1;FZD8;ST6GALNAC3;IRF8;GPR65;JAML;FAM110D;HLA-DRB5;IER2;OSBPL10
KRTAP4-8	112	35	0.3125				41	SCN2B;DDR2;KCNQ5;DLG2;NECAB1;CD79B;PARK2;LDB3;EPHA7;C1QL1;SNCG;PTPN20;CPEB1;CCR2;CACNA2D1;BAALC;C20orf194;ADAMTSL1;SLC16A7;MSH5;TMEM132C;AP3B2;CSF1R;SOX10;GALNT15;CLEC10A;PDE7B;NOX1;WNT2B;RELL2;ZNF536;PCDHGB6;SLC9A9;C16orf89;SORCS1;GGTA1P;PLP1;NOVA1;CCDC184;BMS1P20;P3H4
KRTAP1-1	88	35	0.397727				54	HRH2;EFS;KCNN3;GSTM5;GC;ANKRD65;FERMT3;IGSF11;OPCML;PPM1K;FAM46C;CXCL1;RAB39B;HS6ST3;SLC6A17;BVES;RDH12;SLC16A7;GPM6A;LURAP1;F13A1;MIR4435-2HG;SCN3A;KCNMB2;SCN2B;C16orf54;PPP1R14D;LINC01018;FCGR2B;GCNT4;PRIMA1;RASL11B;RERGL;ARHGAP8;AGMAT;PWAR5;SNCG;HPCAL4;CPE;BAALC;VIL1;GRIN2A;GPR183;TOX;KCNJ12;SLC7A2;CKMT2;DLG2;NUDT10;OXCT1;AK4;NUPR2;ENPP6;KLHL4
RUNX1	46	35	0.76087	*	*	*	122	KRT6A;WNT11;KIT;SCN5A;NDRG2;MARCO;KIAA1211;MATN3;SLC44A4;MYEOV;RNF128;GOLGA6L5P;KCTD14;VGLL1;BBOX1;PPL;CISH;NTF3;ABCA10;SDS;SCN4A;MYOM2;DEFB1;GREB1L;BICDL1;RASL11B;FN1;KRT81;ABCA9;NTF4;NSG1;KRT15;PEG10;BRINP1;RARRES1;APCDD1;GPLD1;SH3RF2;COL25A1;PALM3;ZNF488;SLC6A2;WSCD2;KCNH8;SCGB2A2;OXGR1;KLK5;PM20D2;KRT6B;C3orf52;GPR87;RHOU;PON3;COMP;GJB5;ADAMTS5;RNF39;KRT16;COL4A4;SPX;UGT8;NRG2;GIPC2;MMP13;STX…
IDH1	51	34	0.666667	*	*	*	49	MAP1LC3A;ACOT4;CAMK2N2;RARRES2;SEPT5;ZDHHC23;CBLN3;ELAVL2;BRSK2;ABHD8;AIFM3;HIF1A;ACOT2;PDXP;TEAD2;RAB36;ANKRD19P;VSNL1;DENND6B;ARHGEF28;GLB1L3;TPRG1L;LINC01551;EPHA5;DMKN;CPNE4;LOC100133669;UBXN10;LOC100130872;PCDHA2;KLC2;GLS2;AACS;DCAF12L2;RTBDN;NECAB2;KIFC2;PCDH8;C9orf172;FBXL2;MTMR11;RHPN1;KCTD17;SYT3;TRPC5;TCF12;EFNA5;RRN3P3;PDE4A
TMEM81	118	34	0.288136				18	KCNE1;ACSM5;DNAH9;ZC3H12B;ZMYND10;KCNJ16;HOXA2;CORIN;RNF182;SLC26A4;ERICH3;KCNH3;FAM150B;GRIA1;UGT8;IRX1;FAM218A;NAALAD2
SHANK3	135	34	0.251852				11	FOXJ1;SLC23A1;TCF7;HOXB6;MUC13;EGFL6;CDC42EP5;SLC43A2;CSTF2;GBA3;RXRA
FTSJ3	135	34	0.251852				27	NSG1;AMT;KRT5;SLC16A4;PDLIM3;LOC100126784;ARID5A;HIST1H2BD;DEFB1;SESN3;ENPP2;JPH2;LAMC2;CLCA2;HIST1H2BK;CXCL2;KRT15;TTC22;TMEM98;PLCD3;CNIH2;NUDT16P1;PDE4B;F3;SMARCA1;ABCB1;MEGF8
FNDC3A	134	34	0.253731				15	CHP2;PRDM6;ARMCX1;CYP27A1;PMP2;DAPL1;VWA5A;SLC39A2;LPAR1;PADI3;SERPINB3;CAPNS2;PTGS1;CASQ1;ATP2B4
MANEA	94	34	0.361702				20	OTX1;KCNJ15;SPON2;GCNT1;SERPINB3;OGDHL;FAM110C;RAB17;MS4A8;C14orf159;C1QL1;HOXD13;HPN;ACOT11;TMEM154;PCP4L1;SMPDL3B;CXCR2;NUDT8;PYCR1
MUC12	135	34	0.251852				18	FLG;KLHL30;MASP2;ADGRB1;RGS7BP;SLITRK5;CHAD;ZKSCAN7;PTGDR2;CCDC144B;EN1;MSI1;PLP1;CADM2;SLC2A4;SPTSSB;COL2A1;FTO
ZDBF2	129	34	0.263566				20	LYPD6;LYPD6B;MYH10;SLC22A15;TPSB2;ALDH3B2;SSTR1;POU2F3;SYT7;ZNF826P;BTK;TPSAB1;NRG1;CLSTN2;PCDH9;GMFG;DOK2;DKK1;AXIN2;ZDHHC2
CYLD	45	34	0.755556			*	59	CSF2RB;LOC440173;OVOL1;ARHGAP4;NEB;SH2B3;RNF212;HVCN1;METRNL;TRIM54;JAK3;MEGF10;GUCY1B3;DNAH17;BPIFB1;MCM5;DHCR24;PNLIPRP3;LGALS7;IP6K3;ZNF620;KLHL35;GRHL3;UBD;ALPK3;IGF2BP3;ALOX12;PIK3R3;FOXP4;FOXRED2;FARP1;TLDC1;CAPN14;ENDOU;SYPL2;GPT2;EXOC3L4;MALL;CRNN;RNF222;TNFAIP3;SPRR3;PLIN3;XIRP1;NOXO1;KCNK6;FMNL3;BNIP3;EVPL;IL18R1;TMC8;SOX30;AKTIP;ECE1;DCLRE1B;FAM161A;NFE2L3;TAGAP;GFOD2
MYCBPAP	113	34	0.300885				40	AMOTL2;MPDZ;CAPS2;CUBN;NIPSNAP3B;LINC00839;PTX3;TIMP4;KCNK2;MKI67;DMGDH;TRIM17;PCOLCE2;CDKN1C;DOC2B;DNAJC18;PLPP1;SCN11A;RASSF9;ST6GAL1;KIF5A;STX1B;BGN;TOMM40;SGO1;CMA1;RDH5;ZNF454;STAT5B;IFI30;ANKRD36B;EBF2;ANKRD65;TEAD1;DCP1A;NUDT16P1;SERHL2;MST1P2;PPIEL;CBL
KIAA0391	96	34	0.354167				28	LAMP3;AATK;TGM1;ID1;C6;ROBO4;PCDHA13;TMSB15A;EVPLL;GRK5;WNT3A;GREM1;ADGRF1;TAL1;ANXA3;USHBP1;ADAMTS8;DUOX1;LINC00472;SIX4;ACADL;LMO2;WFDC12;PDZD2;IHH;CAT;EDN1;BET1
ABCA17P	48	34	0.708333				9	FAM196B;ARHGAP36;PAK3;SPHKAP;MAB21L1;PCDH11X;GRIK1;OPTN;C10orf90
IGF2BP1	109	34	0.311927				38	ROBO3;LYNX1;FHL5;P3H2;CX3CR1;CHI3L2;SEMA6C;PXDC1;COL17A1;ZNF366;ADD2;PLCD3;DENND2A;TUBA1C;ANGPTL4;MDH1B;KCNH3;ZDHHC8P1;FAM89A;TMEM88;MAP2;OPLAH;FAM162B;EFNB3;CFD;ATF3;FLRT2;GIMAP8;HSPB2;MOB3B;C10orf10;KCTD14;USHBP1;PCDHB6;ECE2;RASL10B;PDE6B;ZNF219
SYN2	50	34	0.68				19	AHNAK2;DIXDC1;CPE;KIAA0922;OXCT1;ITGA7;KLHDC1;PDE5A;RNF141;EMX2;REEP2;FAM229B;GPR1;MGAT1;CES1;CDIP1;ACER2;ZNF154;GPC2
CAND2	83	34	0.409639				29	GLRB;MKX;GNAZ;BICC1;SAMD11;PDGFC;PCDHB4;FZD8;PXK;OLFML3;TIMP2;MPHOSPH8;RPS6KA5;HSD17B6;WEE1;IGF1;GLDN;AGTR1;PTPRG;GREM2;ADAM10;PKD2;NOTCH2;DIXDC1;C4A;PRICKLE2;CPED1;C1R;ZXDA
GIGYF2	117	34	0.290598				21	CCR2;C1QC;JCHAIN;ARHGAP9;ETNK2;ACTC1;CARD11;CXCR6;PLD4;SLC43A1;VAV1;CRLF1;WNK4;IL1R2;RNF152;FNDC4;CHP2;APOD;SIGLEC10;PLXNC1;BNIPL
AHCY	111	34	0.306306				16	HSD11B2;TMEM154;RPL13AP20;GOLGA2P7;FAM151A;SLC38A4;HTR2B;LOC441454;FAM35DP;GP2;CBWD6;NEU4;C19orf60;IL1R2;SVOPL;PROM2
MBTD1	99	34	0.343434				53	DENND2A;SLC34A2;SAMD5;ITGA7;BMP6;DEFB1;TRIM29;RASD1;CDCA3;RDH5;NTRK2;CHI3L2;NPM2;CDK1;IL6;EPHB6;TUBB2B;CLDN11;MKI67;TMPRSS3;ELF5;HSPB2;SCN3B;MST1P2;HOXA7;NCMAP;COL23A1;LYNX1;LZTS3;IRX1;C2orf88;PTN;HOXA9;CIDEC;MCAM;MME;FAT2;NAT8L;USHBP1;HS6ST3;RSPO3;PAPPA2;SGK2;DST;HBA1;UGT8;SLC25A18;CECR7;FOLR1;RCAN1;KIF5A;EPHB1;ALB
SPAG9	127	33	0.259843				40	HBA1;FAM150B;TESC;CEP55;NMUR1;IQSEC3;LIFR;MGP;GPR146;HRCT1;RBP7;MST1P2;DCHS2;PLIN4;MAPK4;COL17A1;TSLP;BMP6;ITGA10;DMGDH;RDH5;CAV1;LEPR;GPRC5A;CXorf36;NME2P1;ABCC6;RAPGEF3;MKI67;NCAPH;KIF11;C2orf88;SGK2;GALNT15;PNMAL2;CYP4F12;CECR7;P3H2;DENND2A;ACKR2
LRRC4C	106	33	0.311321				18	SMTNL2;SCD5;APBB2;JPH2;SNHG1;GAS7;UCP3;BST1;TYRP1;FAXC;NRIP3;C4orf19;PEBP4;ANKRD23;FAM101B;SASH1;PDZD2;KLHL5
SSX3	35	33	0.942857				78	PRKCQ;KLRG2;OVOL2;FOXA3;ATP6V0D2;AMBP;ACOT12;TDRD1;LRRK1;TMEM207;NPHS2;WNT9B;UMOD;GMNC;CLEC18C;GADL1;PNPLA1;CCDC181;GLTPD2;CALCR;KCNH6;GDF3;CTXN3;GAL3ST3;MYH8;TMEM252;CLDN16;ITM2C;HAVCR1;NAT8;C1orf53;CA10;LAD1;SLC22A8;TMEM174;PRR35;NPHS1;SLC5A2;SOST;TRPV5;CACNA1E;SLC2A2;UGT3A2;SORCS3;LINC01139;SLC13A1;SLC6A18;SLC22A2;SLC22A12;ENPP7;ACSM2B;TEKT2;SLC30A8;SLC34A1;HAO2;ACSM2A;LOC389332;DCDC2;FOXI2;SL…
BRMS1L	81	33	0.407407				10	AQP4;LINC00472;CHI3L2;MFAP3L;LINC00261;SLC16A12;PDLIM2;SIGLEC6;NTN4;IGFALS
NEK8	107	33	0.308411				13	CREB3L1;SOX6;GPRASP1;CFD;MAP3K14;LOC100129534;FAM95B1;GPRASP2;ZNF488;RIMS3;SOD3;PTN;MYC
SRSF12	68	33	0.485294				17	IGSF1;CYP2J2;STARD4;EPHB1;STOX2;SYCE1L;CYP4F22;TTR;IRX4;SLCO3A1;RFPL1;NAP1L6;TMEM106A;EPHA5;SGTB;HFE;LINC00964
FANCM	108	33	0.305556				16	AZGP1;HLA-DRB5;SAMD11;HES2;QPRT;IRX3;EFR3B;NQO1;TMED6;SULT1C2;PLXDC2;GPR35;DAPK2;PRSS8;ANKS4B;ZNF155
AKAP1	106	33	0.311321				41	GPC3;B3GNT3;COLGALT2;PI3;SLC2A12;BMP6;MT1L;KCTD14;ZNF204P;NKAPL;TUBB2B;ADORA2A;GREB1;PTX3;PTGFR;SCN2B;ATP6V1B1;KCNH3;ADAMTS3;SLC25A27;MYLK4;NTRK2;CAPN3;ALDH1A3;FBXL19-AS1;ACKR2;RASD1;CDT1;FZD7;LPL;RSPO3;C2orf88;ENPP2;IFNLR1;ETV5;KLK6;SOBP;AMOTL2;KRT17;DENND2A;ALS2CL
SYNGR3	51	33	0.647059				15	CRHBP;CLDN19;CCDC178;PQLC2L;DIO1;LINC01554;TNMD;GLYAT;ACSM5;CSMD1;APOB;GREB1L;LINC01550;VGLL1;ELF5
TOB1	102	33	0.323529				105	USHBP1;LAMC3;SNCAIP;CDKN1C;SLC2A12;LINC00472;ADCY4;BTNL9;ARHGEF4;FAM189A2;SMOC1;HAAO;JUN;SCN4A;FZD7;CYP39A1;LRRC70;TMEM88;MUSTN1;NTRK2;PDK4;MME;NAT8L;RCAN1;RASD1;ADH1B;AQP7P1;HOXD4;MYH11;ANGPT1;TFCP2L1;LOC441666;ITIH5;ZNF208;ALB;PTX3;ZNF300P1;IRX1;GALNT15;PLPPR1;CD300LG;HBA1;MYCT1;LCN10;TNNI3K;SOX7;NGFR;ATP6V1B1;PDZD2;LHX6;GATA3-AS1;RAMP2-AS1;LYNX1;CKAP2L;LINC00839;KCNH3;CRHBP;ATF3;LINC00341;RGS6…
SLC26A10	88	32	0.363636				17	DLGAP1;ESYT3;GFOD1;SYNGR3;FAM184A;ADRA1B;CACNA1I;CHAC2;CNGB1;MTHFD2;NELL1;GALNT14;NFKBID;LINC00926;CENPA;RAPGEF4;EPN3
SMIM13	52	32	0.615385				18	THAP12;CTNNB1;MTAP;EFL1;NAT10;PDHX;GPR137;ACTR6;TRAPPC6B;NENF;ABR;PPP1R36;NABP2;CENPN;UNC119B;ALG12;ZNF24;PRTN3
ASF1B	70	32	0.457143				17	AGR3;KCNJ2;TSPO;ORAI3;TXNL1;HDDC2;FASTKD1;RSG1;CNOT8;TMEM256;GYPC;DLEC1;NR2F2;CIB1;APAF1;CLCC1;FURIN
HTR1E	128	32	0.25				12	CGREF1;TUBB2A;NOS1;CAMK1D;TG;GLB1L3;TRERF1;PAQR6;C21orf62;DPY19L2P2;PYCR1;CHIT1
WFIKKN2	120	32	0.266667				29	CXCL2;P3H2;NCAPG;SFRP1;GTSE1;HOXA7;S100A1;CYP39A1;RASSF9;ALOX15B;HAS3;MST1P2;MKI67;MOB3B;MCAM;KIAA1524;NCAPH;SGO1;CDCA3;TNXB;HOXA2;IL34;TUBB2B;FAM111B;RACGAP1;POC1A;CA11;CX3CR1;FOXC1
PSMA6	93	32	0.344086				23	HS6ST2;LYPD6B;SIX4;B3GNT3;HSD17B2;CCSER1;S100A8;CHI3L2;AQP4;CSPG5;KLRG2;RBP4;CLDN8;JDP2;FAM167A;PEX11G;RASSF10;SIRPB1;ANXA3;GIPC2;CYP3A5;CAT;EDN1
LRRD1	112	32	0.285714				14	RDH12;UG0898H09;NEFL;CDH17;GSTM3;GC;CPNE6;HCN2;SLC6A17;IL17RB;H2AFY2;LIPH;ACSL6;GPT
ERVK13-1	45	32	0.711111				12	KCNS1;BRINP1;SCN5A;KCNC2;KCNA1;SLC7A10;HAPLN4;MRAS;IL17B;FABP7;PSD2;GABRE
BCOR	95	32	0.336842		*	*	17	FRAS1;C17orf96;KIF2C;FCRL2;SDCBP2;B3GNT8;EIF5A2;KLC4;FAM84A;TP73;LINC00654;RRP12;LYPD6B;GNG4;CBX2;SLC9A7;ZXDA
PIP4K2C	79	31	0.392405				25	MATK;CYP4F11;DNAH17;HMBS;RAB20;PPP2R2C;CABLES1;DOCK9;EFR3B;PRKD1;RBM11;CACNB4;PRG4;GPX7;ALS2CL;C1orf226;ECSCR;CDKL5;PNMA3;NOS1AP;RGS20;IFI35;LINC01106;EMP1;NEMP1
PFKFB3	106	31	0.292453				8	KCND3;ADAT3;FBXO6;ZNF593;DACT2;LAMA2;ACER2;KIF13A
LINC00674	84	31	0.369048				17	LINC00341;TDRD10;STAT5A;PCDHA6;FAT2;WHAMMP2;C2orf88;CLDN19;AFP;HOXA6;HOXA9;KLHL31;FAM13A;PQLC2L;TM4SF18;TRHDE-AS1;HOXA5
PSMD12	107	31	0.28972				28	TMOD1;PDE1C;FAM189A2;SHE;LIMCH1;ABCA6;CFD;S100A1;C10orf11;TAL1;STK32B;CA4;TNS1;STAT5A;ALDH1A3;NTRK2;DENND2A;ADAM33;ZNF503-AS2;ENPP2;TDRD10;FLRT2;HAS3;SNRNP25;DTX1;SIK2;FHL2;FTO
ERVFRD-1	62	31	0.5				24	CPNE5;TEKT3;DYNLRB2;ASB14;CCZ1;ABHD14A;FAM81B;GSTA5;INTS7;MBIP;SPACA9;TOMM7;WAPL;CFAP43;CAPS;RRAGA;TST;TPST2;TDP1;ZCCHC6;CDC27;STIM2;CIAPIN1;ENKD1
RFX1	100	31	0.31				22	ERP27;KLHL14;KCNC3;KLHDC9;A4GALT;APOBEC3F;TMC4;TPST2;CCDC40;FAM81B;C21orf2;MUC13;RBPMS;AK8;CFAP45;JAG1;DRC7;PRAME;DNAH9;FHOD3;TMEM30B;SLC43A2
MIR193B	49	31	0.632653				15	GABRE;APCDD1L;CYP4Z2P;CLDN10;FAM83E;LBR;MBP;FMNL2;PLA2G4A;DST;CFAP45;VGLL1;KCNS1;EGFR;WDR86
KRT8	57	31	0.54386				23	SERPINA5;GRAMD1B;SLC2A12;ANGPTL3;ASS1;STARD10;MAP4K1;CLCNKA;ESRRB;SPINK1;HNF4A;FAHD2B;KCNJ10;C9orf66;DNASE1;NDST3;SERPINA4;FXYD4;KCTD8;TFAP2A;PBLD;GC;CCNJL
OGDHL	77	31	0.402597				12	WNT11;MYOZ3;TNFRSF18;FEZ1;ASPHD1;CGNL1;ELN;CAMK2A;GALNT18;ROBO2;FOXF2;TTC30A
FOLH1	93	31	0.333333				14	CSF3R;HEG1;HLA-DQA1;CTLA4;ITGB2;HLA-DRB1;CARMIL2;SH2B3;GPRIN1;ATP8A1;FGFR4;ZNF844;GIMAP8;PRELID3A
OLFM4	114	31	0.27193				13	NT5E;DUOX1;RASGRF1;ALDH1L2;SGCB;ARHGAP11A;SMPDL3B;RIPK3;DKK3;GINS2;PNMT;THBS4;WDR76
MYPN	77	31	0.402597				16	MAMDC4;FEZ1;TMPRSS4;RNF182;FER1L4;KCNAB1;EGF;LAMP3;BIK;WWC2-AS2;PAK6;LMNTD2;CKMT1B;SPTBN2;DNASE1;PROM2
SMARCA2	95	31	0.326316				18	CPE;CD79A;CLEC10A;SNCA;HOXB2;RGAG4;LY9;PARM1;MMRN1;PLD4;B4GALNT4;CNTN4;RHOB;FREM2;ICAM3;IRF4;TTYH2;POU2AF1
GJB7	72	31	0.430556				15	GOLM1;APOBEC3G;NYNRIN;HRH2;PNMT;DPY19L2P2;FAT3;IZUMO4;VSNL1;HNF1A;OTX1;HPN;CYP2J2;CAMK1D;STARD4
PKP1	108	31	0.287037				26	GPC3;KCNJ16;LAMA3;FAM212B;RTN4RL2;MUC5B;GPLD1;PEAR1;ADM;MYO16;FAM150B;S100P;SAA2;LINGO1;GABRD;CNTD2;IGSF10;ZMYND10;KCNE1;GABRP;AKR1C1;KCNK15;SNRNP25;AQP4;AKR7A3;GALNT7
HLF	89	31	0.348315			*	18	NCAPH;SOD3;RAPGEF3;MKI67;MELK;ZNF208;HCG11;CDCA8;BUB1;CAPS2;NGFR;FZD7;NTRK2;IL22RA1;DMGDH;LINC00476;SDPR;C15orf52
GDI2	90	31	0.344444				13	ADAMTS15;PER2;HOMER3;GNA14;RUNDC3B;KLHDC7A;HRC;RPH3AL;MEIS3P1;MYDGF;ALCAM;ZNF10;CASP14
EPX	105	31	0.295238				16	EPHB6;RSPO3;STEAP2;FOSB;ALS2CL;HIST1H2BK;INMT;HRCT1;AKAP12;FOXC1;FAM212B;SNCAIP;CEACAM19;GLYATL2;FAM13A;NTF3
COL18A1	73	30	0.410959				30	CHP2;ASPHD1;SLC22A18AS;MUC12;ALDOB;FAM151A;P2RY2;LIPC;MT1H;BCAR3;TRIM40;PNOC;GABRA2;ACSL6;ZSWIM4;FMN2;CHGB;TIMP1;SERTAD4-AS1;EPM2A;NBPF1;TAGLN3;CEL;FLRT1;STAP1;FABP1;OIT3;LEFTY1;DPEP1;GPR37L1
DTX3	80	30	0.375				25	MXD3;GALNT14;GFOD1;PAPLN;SLC9A5;DKK2;S1PR5;BTBD11;SERPINH1;ACY3;DNAH6;STX1A;STEAP3;CDKL5;MBNL2;TRIM54;MLIP;EPN3;SIX1;FKBP10;FBXO41;PFKP;LARGE1;KIAA1671;GLA
CHKB	95	30	0.315789				19	HYDIN;MRGPRF;FCGBP;CCND2;NECTIN3;SMARCA2;TICAM1;RASL12;TIA1;TUBA1A;SLC37A4;HOXB6;FHOD3;NTN1;NELL2;CAPS;PAPPA;RAB11FIP5;NPDC1
ADM2	85	30	0.352941				12	AES;FRAT1;HAUS6;IARS;ABCE1;ZNF358;RABGGTB;GEMIN5;GART;NOC3L;PDCD11;CCL15
CRELD2	102	30	0.294118				20	ST6GALNAC6;SPAG5;CDC6;CENPN;CAPS;NCAPD3;NDC1;EGFL6;TOP2A;FOXJ1;FBXL13;NPDC1;UTP4;NTN1;FHAD1;VAMP2;GNA11;GSG2;PSMA6;C9orf116
CIC	77	30	0.38961			*	17	FCGR1A;ENTPD8;PTPRF;TREM2;FCGR1B;FCRL2;NLGN4Y;AKR1B10;OVOL1;CNNM4;NUF2;ODF3B;FMO1;GPR15;LEFTY1;AXDND1;GFI1B
DOCK6	112	30	0.267857				9	PLN;PODN;ZGRF1;NDN;WDR90;ASB2;BUB1;GNG7;CTAGE4
ADGRE3	97	30	0.309278				12	CFAP45;TMEM245;SLC44A4;SDHAF4;LRFN3;MLLT6;MKNK2;SLC25A5;HCCS;GOLGA7;CYCS;SUPT16H
CHMP4B	103	30	0.291262				9	MXD1;C2orf40;CCDC150;DBF4B;PI16;UGT1A10;BDKRB1;UPRT;EFHD1
C16orf62	90	30	0.333333				23	KIT;PTGS2;ADGRB2;BMP2;PROS1;APOLD1;KLHL30;SOGA3;TSLP;MAFF;PLCH2;GLDN;MARK1;CCDC74A;SNCAIP;ETS2;PTCH2;TPRN;OLFM4;ELOVL2;NLGN4X;LAMB3;IL22RA1
TAOK2	110	30	0.272727				21	HSPB7;JCHAIN;FN1;RNF150;PDE4B;ALDH1A1;SPTSSB;BOC;KIT;PDGFD;PTPRZ1;CKMT2;LURAP1L;CDO1;GNAL;P4HA3;ADGRL3;ALDH1L1;AKR1C1;COL5A1;GULP1
SIN3A	69	30	0.434783	*			14	CELF6;THRB;CBX2;ZMAT1;SOX18;HHIPL1;ZNF546;SMARCA4;SERPINA1;TRIM16L;LINC00526;NRXN2;CACNB2;TCEAL6
LYRM2	65	30	0.461538				13	PCDHGB1;PIK3C2G;GLYATL1;LY6K;LY6D;HIST1H3D;NRG2;LONRF3;NOL4;TP63;HIST3H2A;HPN;GPR87
KRT13	89	30	0.337079				57	ITPR1;CKMT2;VAV3;ROR2;ADAMTSL1;ANK2;OXCT1;RAB39B;PCDHGB6;CCNI2;FXYD4;FAM46C;TOX;TUBB4A;AKR1C2;UBE2QL1;IGSF11;GPR3;TMEM255A;PPM1K;GSTM5;SLC16A7;ADSSL1;PER3;CYFIP2;FAM161B;DPYD;SFRP1;ZNF662;SCN2B;PGAM2;ALDH6A1;MFSD13A;NUDT10;SCARB1;HPGD;FOXD2-AS1;APLP1;BID;GGTA1P;CLU;TESMIN;BAALC;PPP2R3A;F13A1;KCNJ12;OPCML;FERMT3;PRSS22;ENAM;WSCD2;CD79B;MITF;PRR5-ARHGAP8;KCNJ15;LILRB5;KCNJ13
ECI1	58	30	0.517241				10	NCMAP;MAML2;LRP4;COLCA1;ZSCAN23;OBSCN;HCAR3;SOSTDC1;GDF5;DNER
ECSCR	37	30	0.810811				9	ERMP1;LHX1;LIX1;BTN3A1;SLC26A7;SCARB1;NDUFS1;SCGB1D2;POLR3B
GUCY1B2	87	30	0.344828				7	NPY6R;P2RX6;EMX2OS;UPK1A;CYP4F22;HOXD13;CASQ1
FAM104A	94	30	0.319149				15	CPAMD8;NTRK2;MAPK4;PCDH9;ABCA4;CDC42EP3;KCNK3;EDN1;FUT6;ABCC6P2;FUT8;ATP6V0B;LINC00924;CLMP;ELMO3
ANKRD40	91	30	0.32967				32	NCAPH;P3H2;SOX17;HMMR;SLC35G2;EFEMP1;CREB5;TMEM26;GPR146;MOB3B;MCAM;PCDHB6;RRN3P1;DMGDH;PTTG1;KIF20A;PNMAL2;NMUR1;SPEG;FAT2;CEACAM19;NIPSNAP3B;CYP26B1;HOXA9;IL34;ANKK1;TRNP1;MATN2;MLXIPL;KIAA1524;BIN1;LHX6
DCTN5	53	30	0.566038				11	PROS1;BICDL1;PTGFR;MEIS2;GAN;KLK4;ST6GALNAC3;CD300LG;MESP1;MPP6;C3orf58

## Sheet: Supplementary Table S2.2.
Supplementary Table S2.2. Cancer type distribution of 634 Candidate SGA-FIs
Gene	# SGA-FI called	BLCA	BRCA	COAD	READ	ESCA	GBM	HNSC	KIRC	KIRP	LIHC	LUAD	LUSC	OV	PRAD	STAD	UCEC
TP53	2235	173	275	169	68	152	49	335	16	4	57	210	124	343	60	148	52
TTN	1317	158	136	122	28	69	35	195	70	22	44	35	108	58	45	139	53
PIK3CA	1054	82	312	72	8	35	15	142	22	2	6	25	79	68	19	58	109
CSMD3	909	59	120	44	6	42	7	111	15	5	30	163	70	89	40	78	30
CDKN2A	846	140	33	3	2	81	78	248	17	10	8	87	67	10	5	56	1
MUC16	842	91	39	60	10	39	20	79	55	14	31	168	62	23	32	85	34
LRP1B	763	68	19	42	12	57	4	129	12	9	19	147	71	31	45	80	18
RYR2	664	66	88	44	12	21	13	61	13	6	23	146	65	30	14	37	25
CDKN2B-AS1	617	117	30	2	1	63	75	128	13	8	7	72	45	10	4	42	0
CDKN2B	611	118	30	2	1	59	73	129	13	8	6	72	45	10	4	41	0
PTEN	580	24	85	27	4	11	60	29	20	5	12	9	29	18	77	28	142
ZFHX4	553	46	81	39	6	19	2	28	12	2	19	130	58	19	29	42	21
USH2A	528	20	83	27	6	11	8	50	19	5	19	131	55	27	12	34	21
DNAH5	506	62	19	40	6	36	7	77	15	5	9	88	40	26	5	55	16
KRAS	503	23	15	119	32	15	3	7	1	2	5	151	4	36	2	46	42
CSMD1	476	39	63	25	14	27	1	112	24	4	26	47	29	29	25	8	3
FLG	468	58	71	22	5	26	12	45	13	6	21	88	26	4	12	43	16
APC	460	17	12	228	83	6	1	20	7	1	5	16	7	8	9	29	11
SYNE1	456	52	32	62	17	32	4	89	20	7	0	0	42	11	20	57	11
SHANK2	452	43	120	4	3	62	0	118	1	1	11	21	16	12	7	25	8
ANO1	449	40	123	0	1	61	0	121	2	2	9	21	19	13	4	24	9
PPFIA1	449	46	120	2	3	62	0	118	7	2	7	13	21	15	5	20	8
MTAP	448	98	25	2	1	39	56	70	7	5	3	56	35	10	4	36	1
CCND1	448	45	127	1	1	58	0	112	0	1	12	15	16	13	4	26	17
FAT1	426	47	28	21	6	12	3	135	16	13	6	47	23	20	3	25	21
CTTN	424	38	116	1	2	57	1	122	0	1	8	15	19	13	4	21	6
ORAOV1	418	40	125	0	1	58	0	107	0	1	12	14	15	9	4	27	5
FADD	417	37	117	0	1	60	0	119	0	1	9	11	16	15	4	22	5
FGF4	396	39	121	0	1	59	0	112	0	1	6	10	11	3	5	23	5
SPTA1	393	41	62	16	2	14	16	5	11	1	19	104	15	10	16	47	14
SI	388	14	22	4	0	33	1	80	12	2	4	60	63	49	11	22	11
ARID1A	385	84	24	26	3	13	1	17	24	8	14	30	10	1	6	61	63
MYEOV	383	34	110	2	1	54	1	99	2	1	11	18	16	5	4	22	3
FGF19	370	30	113	0	1	56	0	106	1	2	11	9	10	6	3	18	4
DMD	363	23	43	22	3	40	2	50	5	4	15	48	11	19	5	47	26
RB1	350	82	43	7	1	11	14	24	3	0	20	30	15	41	39	9	11
EGFR	342	20	16	10	1	24	83	60	8	0	7	65	13	7	3	21	4
ERBB2	340	49	113	16	5	30	0	17	5	3	1	13	5	10	2	54	17
WWOX	328	27	25	37	4	58	1	17	2	2	4	17	4	16	17	89	8
ZNF536	327	23	28	23	3	15	2	5	2	3	5	83	28	66	4	24	13
DMRTA1	326	74	20	2	2	21	36	43	4	3	0	52	35	8	2	24	0
XIRP2	322	44	15	19	4	13	2	36	26	4	15	97	6	1	5	29	6
MCF2L2	321	22	17	6	0	24	0	69	8	2	5	15	75	55	3	13	7
ADAMTS12	308	35	15	16	2	19	4	33	9	2	4	87	31	14	4	22	11
CDH10	302	32	13	18	1	15	0	40	7	1	3	83	37	17	3	20	12
PAPPA2	301	29	49	15	2	13	1	45	18	2	9	75	30	9	3	0	1
PDE4DIP	294	46	60	9	3	9	3	22	10	3	13	51	22	14	3	22	4
MUC4	274	7	26	1	4	31	3	30	50	0	5	23	42	11	10	22	9
COL11A1	269	19	5	18	6	15	2	40	10	1	8	75	26	5	10	19	10
PCLO	269	7	21	8	6	20	13	77	12	3	15	12	17	3	11	44	0
LETM2	261	22	100	15	3	11	0	34	1	0	1	9	33	10	11	4	7
NLGN1	260	11	16	5	2	28	0	28	1	1	7	22	58	66	3	10	2
CDH12	255	35	18	7	0	18	1	22	5	3	4	74	19	12	6	21	10
GRB7	254	15	102	13	2	27	1	9	3	1	3	10	4	5	2	43	14
BAG4	251	29	99	12	2	8	0	33	2	0	3	9	25	7	10	4	8
CDK12	251	26	96	19	1	18	0	7	11	1	3	19	3	7	4	27	9
PBRM1	251	20	9	11	1	6	0	13	147	6	5	7	6	1	3	12	4
FGFR1	250	24	91	16	3	11	1	22	6	1	1	9	34	5	9	9	8
HCN1	247	35	14	13	2	25	4	35	4	1	4	23	36	6	6	30	9
EIF3H	246	8	116	1	0	12	3	4	1	1	15	1	2	67	12	3	0
PDE4D	246	21	15	23	5	29	0	25	1	2	3	9	7	22	18	62	4
PGAP3	244	16	101	15	4	27	0	11	1	0	1	6	3	7	0	40	12
DDHD2	243	24	99	8	5	6	0	27	2	0	0	13	28	6	9	6	10
EIF4EBP1	239	27	99	8	2	11	0	25	1	1	1	10	24	8	11	5	6
EGFEM1P	238	6	13	0	0	26	1	22	8	1	0	7	52	80	3	8	11
NSD3	237	27	95	16	3	8	0	21	1	0	1	9	32	4	9	4	7
IKZF3	237	16	98	11	3	27	0	11	4	1	1	7	5	6	0	36	11
MIEN1	234	15	98	12	2	26	0	10	1	0	1	6	4	6	0	41	12
PNMT	233	13	99	11	2	26	0	10	1	0	1	7	5	5	1	41	11
CDH18	233	28	9	14	1	14	6	17	8	2	6	57	29	5	4	23	10
ADAMTS16	229	32	13	15	1	14	3	4	7	4	3	66	22	8	4	23	10
ANK2	229	19	11	28	1	1	5	21	15	4	2	81	22	11	4	3	1
VHL	229	2	0	0	0	0	0	0	219	2	0	1	1	0	1	1	2
CCNE1	226	18	26	4	0	13	3	7	1	1	3	20	9	73	1	34	13
AKAP9	224	30	15	21	1	17	7	34	20	1	5	11	5	3	6	37	11
SMAD4	224	10	12	51	16	25	1	26	2	1	1	22	6	5	5	41	0
ZNF804B	222	5	10	16	5	31	3	41	6	1	9	27	29	2	7	30	0
PPP1R1B	221	12	97	11	1	26	0	9	2	0	2	5	4	6	0	36	10
CCSER1	220	29	4	33	6	34	0	19	2	2	2	4	7	12	3	59	4
HRNR	218	20	49	10	2	6	4	19	3	4	5	56	18	5	4	12	1
FAT4	207	47	16	51	6	13	1	0	8	3	6	1	16	4	2	14	19
HTRA4	203	18	90	14	2	7	0	9	1	1	3	16	25	2	5	4	6
FAM72C	201	19	84	2	2	8	0	6	1	0	12	30	4	20	1	8	4
FGF3	200	10	87	2	1	16	0	50	1	2	4	6	4	0	1	14	2
NSD1	200	19	12	9	2	7	1	59	39	7	4	10	9	6	5	0	11
CDH9	200	13	11	12	3	11	3	33	1	2	9	43	26	4	5	18	6
CTNNB1	199	12	2	17	2	6	1	4	1	1	48	14	2	1	11	14	63
ASH2L	198	14	96	13	3	6	0	9	3	1	1	10	21	4	6	1	10
KEAP1	198	13	13	3	0	6	0	24	2	1	7	72	17	25	1	5	9
NEUROD2	198	7	94	11	0	26	0	5	2	0	1	7	2	1	1	30	11
RYR1	197	13	17	15	3	4	4	2	3	7	6	52	18	29	12	4	8
SEC61G	196	16	8	4	0	19	59	44	0	0	0	22	11	1	0	11	1
GATA3	196	33	109	5	1	2	1	9	2	1	1	7	4	11	1	8	1
TRIO	194	38	21	9	0	8	0	18	3	7	3	35	12	10	5	16	9
LANCL2	193	15	14	6	0	19	48	42	0	0	3	17	10	3	0	15	1
FBN2	191	22	7	14	2	6	3	2	30	1	9	59	15	0	3	9	9
SETD2	191	13	11	14	2	2	5	10	64	11	7	26	4	3	7	8	4
COL22A1	190	6	23	2	0	2	2	19	4	3	2	42	25	51	6	1	2
TCAP	190	11	96	1	2	23	0	2	1	1	2	6	3	1	2	29	10
MIR1208	189	5	44	3	0	13	1	0	0	0	2	16	2	96	1	4	2
TPCN2	189	19	69	6	1	28	0	41	1	1	6	0	4	0	1	10	2
FBXW7	189	26	11	41	15	8	1	30	5	2	1	8	7	2	0	11	21
PCDH11X	188	10	13	12	3	8	6	30	6	3	2	48	23	1	2	16	5
C19orf12	187	14	24	2	0	9	1	6	0	0	1	13	6	68	1	32	10
EP300	187	49	9	14	1	11	0	37	17	5	2	9	8	2	3	9	11
PIK3R1	186	10	16	11	2	5	13	12	2	2	2	6	3	13	17	6	66
NOTCH1	186	13	6	6	0	15	0	83	6	4	1	19	12	2	2	13	4
NAV3	185	11	21	11	5	11	2	15	7	2	0	54	10	3	6	19	8
DNAH11	183	39	19	12	9	4	6	11	7	7	0	8	11	4	8	31	7
SPATA16	181	4	3	5	0	9	0	49	1	1	3	8	38	49	2	4	5
P3H2	180	9	4	0	0	27	0	71	4	0	2	2	48	6	0	5	2
NFE2L2	180	25	6	0	0	20	0	41	9	5	4	15	30	8	0	4	13
URI1	179	16	24	1	0	10	0	1	0	0	2	13	4	67	1	29	11
KDM6A	179	92	12	5	0	8	0	14	4	7	1	8	5	1	9	11	2
CDH1	177	12	100	7	1	0	1	5	3	0	2	4	3	2	4	27	6
CREBBP	176	43	6	19	3	4	4	32	3	4	6	15	9	7	4	7	10
PLAT	176	11	61	18	5	7	0	7	3	0	0	24	6	10	8	9	7
MUC17	175	14	19	16	1	7	9	10	6	2	5	18	1	15	21	22	9
TRRAP	173	26	7	10	1	22	6	21	6	1	3	8	10	5	5	34	8
ZPBP2	169	5	81	12	1	19	1	7	2	1	0	3	4	2	0	22	9
MTRR	166	29	11	0	0	7	2	8	7	4	1	51	23	13	1	4	5
FBXL7	165	24	13	10	2	9	0	17	4	1	4	30	15	9	3	17	7
SAMD7	162	5	4	1	0	2	1	4	12	1	0	20	38	63	4	4	3
KLLN	162	6	30	9	1	4	10	10	1	0	5	2	10	7	48	12	7
SPOP	162	6	57	4	0	5	0	5	2	0	4	4	2	3	49	5	16
RNLS	161	10	25	9	1	7	8	12	2	0	1	6	5	3	58	9	5
VPS13B	161	8	39	17	3	8	0	16	9	2	5	17	3	16	14	3	1
SRCAP	161	10	34	19	5	6	1	13	5	11	2	25	9	1	8	7	5
TNR	160	14	24	8	1	6	2	4	9	1	9	51	19	5	0	5	2
STAR	159	7	78	8	2	4	0	11	2	0	2	9	22	2	4	1	7
ADCY2	158	20	2	6	1	3	2	18	6	2	7	37	21	17	1	12	3
GON4L	157	18	41	7	2	6	2	1	6	2	9	22	6	15	1	5	14
PRDM9	155	13	7	14	1	7	5	23	4	1	2	25	12	15	2	20	4
ASXL1	151	24	7	26	10	8	0	24	5	2	6	7	10	0	2	9	11
UBR5	150	17	37	9	6	3	0	9	11	0	4	11	6	1	16	9	11
RNF43	149	3	53	28	1	3	2	2	8	0	5	7	2	3	6	19	7
LSM1	148	6	82	7	1	2	0	25	2	1	0	1	9	4	4	1	3
MIR30B	147	2	14	1	0	1	1	3	1	0	3	3	0	109	7	2	0
TP63	147	14	2	7	1	17	3	46	3	0	2	9	17	7	2	10	7
ATP1A4	147	31	41	5	1	4	2	3	4	0	4	25	9	3	3	7	5
PLPP5	146	11	75	8	1	2	0	16	0	0	1	5	15	0	5	2	5
MIR31HG	145	45	8	1	0	19	28	10	1	3	0	10	5	2	3	10	0
ADAM5	145	13	73	10	2	5	0	8	1	0	2	9	12	1	3	3	3
CFL1P1	145	5	26	8	1	2	11	9	1	0	4	1	10	5	44	12	6
VOPP1	144	6	10	3	0	13	41	42	0	1	1	9	8	1	0	8	1
ELF3	144	43	44	8	2	2	0	3	1	3	7	14	2	7	1	5	2
PTPRD	144	17	14	0	1	11	1	10	1	2	0	58	8	4	7	1	9
FOXA1	143	13	32	1	0	5	2	9	0	1	1	39	7	2	29	2	0
PLEKHF1	142	4	18	1	0	3	1	3	0	0	1	12	3	66	1	21	8
MECOM	141	14	10	9	0	5	3	8	6	0	5	5	10	42	5	3	16
BPTF	140	20	36	4	0	6	0	2	6	1	3	16	13	8	3	12	10
PEG3	140	15	8	6	4	7	2	23	4	2	1	30	14	3	3	15	3
ZNF217	140	7	37	19	4	6	0	9	1	0	2	24	3	5	1	18	4
C7	140	6	8	1	1	8	0	14	4	1	3	44	22	3	2	18	5
ORMDL3	140	4	87	4	0	11	1	1	1	1	0	3	3	3	0	13	8
NBPF1	137	15	6	0	0	3	0	35	5	2	0	35	2	0	19	14	1
FGFR3	136	59	6	7	0	3	5	12	5	5	1	6	2	14	4	2	5
ZC3H13	136	18	9	18	2	7	0	9	4	3	0	13	0	0	32	13	8
BAP1	135	17	9	4	2	3	1	5	56	5	10	6	0	2	2	8	5
PDGFRA	134	10	6	8	0	3	26	9	9	1	3	32	13	3	2	5	4
ZNF292	134	12	9	15	1	8	0	18	6	3	2	6	8	0	33	11	2
ZNF479	133	15	10	3	0	3	11	28	2	0	3	35	10	3	3	6	1
EPHA6	133	4	6	3	0	6	1	27	4	3	3	33	22	5	3	12	1
PVT1	131	3	48	2	0	11	1	0	0	0	2	10	3	42	0	4	5
NECTIN4	131	47	45	0	0	7	0	1	0	0	8	14	4	2	0	2	1
TPTE	129	12	4	3	0	10	2	11	1	0	3	41	20	3	4	13	2
MAP3K1	128	5	56	2	0	6	4	5	6	2	1	5	1	13	16	3	3
CYP24A1	128	9	41	24	4	8	0	0	0	1	1	18	3	3	1	15	0
ASTN1	127	9	29	9	5	5	0	1	2	0	6	34	8	4	5	9	1
PCDH15	127	4	8	12	2	6	1	23	11	3	0	11	0	0	4	33	9
HHLA1	126	1	18	1	0	1	2	0	0	0	2	1	2	95	1	0	2
USP13	122	5	15	1	0	5	2	25	1	1	0	4	40	12	1	6	4
CDKAL1	121	44	20	2	0	3	2	3	1	3	6	6	7	15	2	4	3
KDR	121	9	6	4	1	4	12	3	5	1	7	34	19	5	3	7	1
IFNE	120	26	6	1	0	5	34	7	0	2	0	21	9	0	2	7	0
STAG2	120	49	7	4	0	3	7	2	8	6	1	13	5	3	1	4	7
AKAP6	120	10	13	4	3	1	1	10	5	1	0	42	8	5	1	8	8
TBC1D3P1-DHX40P1	119	6	72	4	0	5	1	0	1	0	8	5	1	5	1	5	5
NEFH	119	2	3	43	13	4	1	2	13	17	3	5	2	2	0	6	3
ZMAT4	117	9	45	12	1	2	1	6	2	0	5	14	7	3	3	6	1
LRRC7	116	17	4	9	4	4	0	14	0	0	0	34	14	4	2	8	2
CASP8	116	11	11	13	1	2	0	53	1	0	1	3	2	2	0	11	5
2018-09-14	115	8	8	2	0	8	26	29	1	0	1	19	5	0	1	5	2
MB21D2	114	3	3	0	0	13	0	53	1	0	0	3	20	13	0	3	2
ZBBX	113	0	4	7	2	8	3	9	5	1	1	17	31	8	4	12	1
VCAN	113	2	11	7	2	5	0	18	6	8	11	37	0	1	1	2	2
TTC14	112	4	11	5	0	10	2	5	2	1	4	9	39	8	0	6	6
ATAD1	112	3	22	4	1	3	7	6	2	0	5	2	9	2	34	7	5
RNFT1	111	6	65	5	0	2	1	2	0	0	7	4	4	4	0	6	5
DHX40	111	7	62	3	0	5	1	0	1	0	4	9	0	3	3	7	6
MAP2K4	111	3	46	18	1	4	0	1	0	0	6	7	1	7	4	8	5
BRAF	109	1	1	35	3	2	3	2	2	3	0	24	2	15	12	4	0
ICE1	109	18	11	0	0	6	0	2	2	1	1	40	17	7	1	2	1
CSMD2	109	11	7	14	3	1	0	3	7	4	0	37	10	0	7	1	4
POP4	108	0	10	3	0	7	1	2	0	0	0	4	2	60	1	14	4
FLG2	108	12	9	5	1	3	5	2	5	0	1	26	8	4	14	12	1
MROH2B	108	14	7	1	1	7	0	17	1	0	1	23	15	0	1	16	4
ANK1	107	12	32	13	4	3	2	2	2	4	4	8	3	8	4	3	3
FAM92A	107	4	62	2	1	2	0	4	3	0	1	0	0	0	25	3	0
XYLT2	107	7	60	9	0	4	0	2	2	0	2	1	1	2	2	13	2
IZUMO3	106	12	9	0	0	8	18	4	0	0	0	18	26	1	2	8	0
FHIT	106	9	4	18	3	15	0	10	10	0	0	1	3	3	4	26	0
CTCF	106	9	16	11	0	0	0	15	3	0	5	3	0	1	2	7	34
TANC2	105	12	40	3	0	3	0	5	2	2	2	12	3	7	0	8	6
GDPD4	105	9	42	0	0	4	0	3	1	0	4	9	4	22	2	4	1
TRIQK	104	1	70	0	0	2	1	1	1	0	0	2	0	0	25	0	1
MMP16	103	9	27	4	4	8	0	6	0	0	6	4	11	3	14	3	4
KIF5A	102	3	9	4	0	2	17	5	8	2	1	24	10	3	1	2	11
E2F3	102	45	12	3	0	5	2	4	0	1	7	2	3	15	1	1	1
RELN	102	3	14	13	5	12	6	15	2	2	1	3	1	4	5	13	3
COL7A1	102	15	10	16	1	1	2	0	3	1	5	24	10	5	2	3	4
PTRH2	102	7	66	3	0	4	1	1	1	0	4	3	0	3	1	5	3
TCHH	101	14	16	14	2	0	7	4	5	1	3	13	0	0	4	16	2
CNTNAP5	101	6	5	4	1	15	2	17	1	1	2	5	6	7	8	12	9
RBM12B-AS1	100	3	65	1	1	1	0	2	0	0	0	0	0	0	24	1	2
CPS1	99	6	7	2	0	9	3	0	6	1	5	25	19	0	2	11	3
MBIP	99	4	13	2	1	6	0	7	1	1	2	51	7	1	2	1	0
USP32	99	14	28	6	0	2	1	7	2	2	3	12	5	4	1	5	7
TUBD1	98	8	48	4	1	5	1	5	0	0	4	9	2	2	1	3	5
AGAP2	97	6	9	5	1	2	28	4	1	1	1	24	3	1	0	8	3
SLC20A2	97	8	29	14	2	4	0	2	1	1	1	14	3	5	4	3	6
PFDN2	97	44	26	0	0	6	1	2	0	0	11	4	1	0	0	1	1
HTR3E	96	4	2	2	1	2	2	2	6	1	2	8	53	3	1	3	4
UTP23	95	1	66	0	0	1	1	2	2	1	1	1	0	14	3	1	1
CCDC39	95	7	9	9	0	6	2	8	1	1	2	14	17	3	3	6	7
MYO10	94	15	15	1	0	1	0	3	8	3	4	17	6	2	2	9	8
UGT3A2	93	12	8	7	1	6	0	4	0	1	1	25	17	2	1	5	3
NKX2-1	93	3	10	4	0	4	0	6	1	1	0	50	8	1	2	3	0
EPHA5	92	13	4	0	3	6	2	0	3	0	2	36	9	0	1	4	9
TPRG1	92	3	3	0	0	10	0	60	0	2	2	2	2	5	0	1	2
RTP2	92	1	4	0	0	5	0	61	0	0	0	7	9	2	1	2	0
NADSYN1	92	8	25	2	0	8	1	27	0	1	2	2	6	1	1	5	3
MRGPRF	92	5	44	0	1	12	0	12	0	0	3	4	4	1	0	2	4
STK11	92	0	2	1	0	3	0	5	1	2	0	72	2	0	0	3	1
MDM4	90	1	57	1	0	1	14	0	2	1	0	5	0	2	3	3	0
NCALD	89	24	32	1	2	3	0	2	0	0	2	6	0	6	5	3	3
MED13	88	18	9	5	1	3	2	9	9	3	5	6	2	0	7	8	1
SFTA3	88	2	10	1	0	5	0	4	1	0	1	48	8	2	3	3	0
SOX4	88	44	11	0	0	3	1	1	2	0	5	2	2	15	1	1	0
KRTAP4-3	88	3	8	21	8	13	0	1	1	0	0	6	0	0	0	24	3
CASC15	87	40	16	0	0	2	1	0	0	0	5	2	2	18	1	0	0
HGSNAT	86	3	30	2	1	3	1	18	2	0	8	9	2	1	4	2	0
RPS6KB1	86	2	41	4	0	1	1	6	2	0	7	8	3	2	0	5	4
PPARG	86	43	14	2	1	5	1	1	2	0	1	6	0	2	1	5	2
COL1A2	86	2	6	10	2	2	1	12	7	2	4	13	3	1	3	17	1
CACNA1G	86	0	13	5	1	2	1	14	8	2	1	18	4	2	0	7	8
TAF3	86	27	20	2	0	4	2	0	6	2	3	16	2	1	0	0	1
VMP1	86	4	65	3	0	0	1	0	0	0	1	4	0	3	0	3	2
GSDMB	86	1	42	4	0	8	0	5	1	0	2	6	3	2	0	8	4
TSPAN31	85	2	9	1	1	1	28	5	1	0	3	22	3	1	0	8	0
ATM	84	12	9	15	6	0	0	0	10	0	0	8	0	1	17	4	2
PHB	84	0	58	3	0	1	0	0	2	2	2	3	1	3	4	1	4
PTPRT	83	7	6	13	3	4	2	10	3	2	5	4	1	6	3	10	4
ZNF652	83	2	61	2	0	0	0	3	1	0	2	3	1	1	6	1	0
BCAS1	83	4	19	17	4	0	0	2	1	1	0	12	4	2	1	16	0
MUC6	82	1	6	0	0	9	0	4	7	3	1	1	8	2	4	36	0
SEMA5A	82	3	8	2	0	7	1	17	2	1	0	25	7	7	1	1	0
KMT2B	82	6	10	1	0	5	0	5	0	1	3	10	9	26	0	4	2
LRRN2	82	3	21	0	0	2	11	1	3	1	3	19	3	3	1	8	3
2018-03-09	81	4	10	0	1	1	28	3	1	0	1	21	1	2	0	8	0
BIRC6	81	12	4	4	0	3	0	8	11	6	9	9	1	1	2	6	5
RBM10	81	20	3	6	2	2	0	2	1	0	1	34	1	1	1	1	6
SPTAN1	81	30	6	4	2	2	0	13	4	4	4	0	0	2	2	5	3
SUMO1P1	81	2	28	17	3	3	0	0	0	0	2	8	2	0	1	15	0
MBOAT1	80	23	10	4	1	3	2	4	1	0	4	5	3	13	0	5	2
2018-03-06	80	15	6	1	0	2	1	7	3	1	3	23	9	2	1	4	2
TSHZ2	80	1	21	6	2	0	0	2	3	1	2	17	5	8	0	11	1
DKK4	80	5	30	12	3	6	0	2	0	0	1	9	1	1	4	3	3
OR4D2	80	2	46	1	0	1	1	4	2	0	4	8	6	0	1	2	2
TENM3	80	5	7	9	3	5	1	11	0	0	6	8	6	9	0	9	1
CDK4	79	6	8	1	1	1	28	7	6	0	1	13	1	0	0	5	1
PRKCA	79	4	28	4	1	5	0	7	0	0	0	12	8	2	2	4	2
YPEL2	78	3	53	1	0	2	1	1	0	0	0	5	2	4	0	3	3
NF1	77	3	13	2	0	0	14	0	5	0	3	18	5	12	0	2	0
AAMDC	77	1	49	0	0	0	0	1	0	0	0	3	0	17	0	5	1
MYCBP2	77	5	12	11	2	2	1	13	8	2	1	7	0	1	7	4	1
SMARCA4	76	7	0	1	2	7	0	12	8	5	3	20	1	3	0	2	5
MUC2	76	0	9	3	1	5	3	0	14	0	9	20	3	0	3	4	2
SPEF2	76	3	7	7	1	5	1	5	3	2	4	24	3	3	1	6	1
MGA	76	5	10	5	0	3	0	0	3	6	3	19	2	3	4	5	8
VSTM2B	75	0	10	2	0	6	1	1	0	2	0	1	0	43	0	7	2
GPAT4	75	1	44	4	3	3	0	2	1	0	0	9	1	3	1	1	2
MED1	75	10	20	4	2	5	0	8	2	1	0	12	4	0	3	3	1
EFCAB5	75	17	19	4	0	3	0	6	3	2	2	6	2	0	3	6	2
ITCH	74	12	7	18	7	4	0	16	0	0	1	4	1	1	0	0	3
SDK2	74	5	25	4	0	4	2	2	8	0	4	12	3	0	1	1	3
MDN1	74	4	2	13	2	0	0	1	3	6	2	1	0	1	28	6	5
KRTAP4-5	74	1	8	19	3	10	1	1	1	6	0	1	2	0	1	18	2
DIDO1	73	5	13	13	3	3	1	4	0	3	2	15	0	7	1	2	1
MYH2	73	6	4	4	0	5	3	2	6	0	2	15	17	2	2	0	5
ITGAX	73	0	16	2	0	2	1	2	1	5	1	32	4	1	2	1	3
MUC5B	73	9	21	8	1	4	0	0	0	14	0	0	16	0	0	0	0
TRIP13	72	11	8	1	0	3	0	3	4	1	4	27	2	4	1	3	0
SOX9	72	4	18	19	3	4	0	7	3	0	3	3	1	0	2	5	0
TNN	72	5	1	6	0	2	1	10	5	0	7	28	4	1	1	0	1
SHISA4	72	0	49	1	0	1	0	0	1	0	7	9	2	1	1	0	0
AGAP2-AS1	71	3	10	0	0	1	26	3	0	0	1	18	1	1	0	7	0
ARID2	71	9	6	5	0	0	1	12	3	4	6	10	0	1	3	9	2
C22orf34	71	6	2	2	1	1	1	0	0	0	1	9	0	44	1	1	2
ITLN2	71	25	26	3	0	1	0	1	2	0	5	3	2	1	1	0	1
ADAM32	70	5	27	11	0	4	1	8	1	0	1	1	3	1	3	3	1
FSBP	70	1	56	1	0	0	0	0	0	0	5	0	0	5	2	0	0
TSEN2	70	37	10	5	1	5	1	1	2	0	2	1	0	2	0	2	1
NDC80	70	23	4	0	1	6	0	20	1	3	2	1	1	1	3	0	4
ZNF804A	69	3	1	8	2	2	1	5	9	4	2	16	5	6	2	2	1
TACC1	69	1	27	10	2	1	0	7	3	0	2	4	3	1	3	5	0
NRK	69	4	9	2	1	2	3	2	2	1	0	19	12	0	0	6	6
TLR4	68	0	11	0	0	4	1	3	2	1	0	26	0	1	8	11	0
GRM3	68	2	7	4	2	9	6	7	8	0	4	5	5	0	4	5	0
BRIP1	68	16	11	4	2	3	0	11	1	0	0	8	0	3	3	0	6
CDKN1A	68	31	8	0	0	4	2	1	1	1	5	3	1	7	2	1	1
TMEM92	68	4	53	0	0	2	0	1	3	0	2	0	1	0	0	1	1
CTNNA2	67	4	8	5	0	3	2	0	4	1	3	25	0	0	3	5	4
KLHL1	67	8	5	0	0	0	0	14	1	1	2	18	11	0	0	6	1
CLTC	67	12	7	2	2	1	0	2	6	5	4	11	6	1	2	3	3
POM121L12	66	6	2	1	0	3	7	30	0	1	2	6	2	0	4	2	0
CLNS1A	65	6	44	0	1	0	0	0	1	0	0	0	0	10	0	2	1
TMEM67	65	12	18	0	2	3	1	4	0	3	0	10	2	0	5	0	5
RICTOR	65	14	2	5	0	3	0	9	4	3	1	13	2	0	0	7	2
LIPJ	65	3	4	4	0	1	3	4	0	1	1	3	1	1	37	0	2
SYCE3	64	4	1	1	0	2	0	0	0	0	1	9	0	44	1	0	1
ZBTB7B	64	9	12	3	0	4	1	3	0	1	3	8	2	5	3	0	10
LRRK2	64	8	9	6	2	2	3	4	5	2	5	2	0	2	4	9	1
IKBKB	63	6	18	5	1	2	0	9	4	1	2	9	1	1	1	2	1
GNGT2	63	1	47	0	0	0	1	1	1	0	2	3	0	2	2	1	2
TBP	63	0	0	32	25	1	2	0	1	0	0	0	1	1	0	0	0
TMPRSS13	63	2	1	37	6	0	1	4	2	1	1	5	1	0	0	1	1
RLN3	62	2	3	0	0	2	0	5	0	0	1	0	6	39	1	0	3
GATA6	62	4	0	4	0	11	1	8	0	0	2	6	0	4	2	20	0
DCHS2	62	2	6	9	4	4	3	12	2	4	3	0	0	0	7	4	2
CYP51A1	62	0	2	3	0	19	3	0	0	1	2	1	0	1	1	29	0
GSX2	61	3	2	1	0	3	23	6	2	0	1	6	8	2	0	2	2
RIMS1	61	1	0	11	3	9	0	2	6	3	6	0	4	1	0	12	3
UNC13C	61	1	7	11	2	5	1	12	2	0	6	9	3	1	1	0	0
APPBP2	61	6	23	3	0	2	0	0	1	1	4	10	3	1	1	3	3
GSDMA	61	2	28	2	0	8	2	1	0	0	0	6	1	3	0	5	3
SPHKAP	61	6	12	7	1	0	2	3	8	2	4	3	7	1	3	1	1
EGLN3	60	0	12	1	0	3	0	4	0	0	0	34	2	2	0	1	1
TSTD1	60	26	28	0	0	2	0	0	0	0	1	1	0	0	0	2	0
HEATR6	60	4	20	1	0	2	1	3	2	1	6	1	5	3	1	4	6
TGFBR2	60	6	1	11	0	10	0	19	1	0	0	0	0	2	0	9	1
ERICH6B	60	9	7	2	0	2	0	1	1	0	0	1	0	2	34	0	1
CHIC2	59	1	4	0	0	4	22	5	2	1	2	3	8	2	0	2	3
EPHA2	59	15	2	7	0	4	0	20	0	1	1	1	0	1	0	6	1
COL1A1	59	6	4	8	0	2	1	9	1	3	1	11	7	1	1	1	3
DUSP27	59	2	8	2	0	2	1	11	3	1	0	18	7	0	0	3	1
SLC35B1	59	2	45	0	0	2	0	1	0	1	4	2	0	0	1	1	0
HLA-B	59	0	8	5	1	8	0	16	0	2	3	2	0	1	0	12	1
FBXL20	59	3	28	5	0	2	0	3	0	0	2	5	4	2	0	4	1
UBR4	58	0	5	1	0	5	0	1	0	7	3	21	2	0	1	3	9
DCDC1	58	3	12	3	2	11	2	4	5	0	4	0	2	0	1	7	2
NLRP14	58	6	0	3	0	1	0	14	1	1	0	22	4	0	2	2	2
EP400	58	0	7	13	5	1	3	11	5	4	0	0	1	0	0	4	4
ADCY10	57	0	7	0	0	3	2	0	9	2	4	20	2	2	0	4	2
VEGFA	57	1	0	4	2	14	1	0	0	3	13	0	0	2	1	14	2
HRAS	57	15	2	1	0	0	0	28	1	0	0	2	4	0	4	0	0
CDK18	57	0	38	0	0	2	1	2	3	0	0	3	0	1	1	0	6
LNX1	57	4	5	8	0	6	16	0	2	1	1	5	4	1	0	1	3
MTMR4	57	4	6	7	0	4	1	4	18	1	2	3	4	0	1	1	1
KDM5C	56	0	5	4	0	0	2	6	27	2	0	6	2	0	0	2	0
ANKRD30A	56	7	5	7	0	1	0	4	3	1	1	12	2	3	6	1	3
PPP6R2	56	4	0	3	2	0	0	0	0	0	1	7	0	37	0	1	1
DCC	56	2	8	6	6	3	0	11	5	1	4	1	1	0	2	3	3
RPL22	56	1	3	8	1	1	1	1	1	1	0	1	0	1	0	12	24
CYP27B1	55	5	4	6	1	0	21	2	4	2	1	5	0	0	2	1	1
KIT	55	3	5	7	0	1	10	2	3	0	4	4	4	4	0	4	4
NDUFB7	55	0	2	0	0	1	1	1	0	1	0	0	5	36	0	0	8
C19orf57	55	2	1	0	0	2	0	2	0	1	0	3	1	40	2	1	0
MRPL27	55	3	44	0	0	2	0	1	0	0	2	1	1	0	0	1	0
NXPH3	55	1	43	0	1	0	0	1	1	1	0	0	2	0	2	2	1
ARAP3	55	0	2	6	0	1	1	3	19	2	1	11	2	0	0	5	2
PHOSPHO1	55	1	45	1	0	0	0	2	0	0	2	1	0	0	2	1	0
EPN3	55	4	39	1	0	2	0	4	0	1	2	1	0	0	0	1	0
TAF1	54	0	10	1	0	0	0	5	2	1	4	4	9	3	0	0	15
INSRR	54	5	7	6	2	1	1	0	3	2	4	10	3	3	2	2	3
HORMAD1	54	8	11	0	0	1	0	1	0	3	2	9	4	4	1	5	5
SPAG17	54	2	4	8	2	1	5	0	8	1	5	5	6	0	0	7	0
DMBT1	54	0	1	3	1	3	0	8	1	2	6	22	0	0	3	1	3
LINC00467	54	0	44	1	0	0	0	0	1	0	7	1	0	0	0	0	0
CCDC182	54	2	43	0	0	0	2	1	1	0	0	0	0	1	1	0	3
TMPRSS15	53	4	4	2	0	0	2	2	3	0	2	26	5	3	0	0	0
MTOR	53	0	2	10	0	1	0	0	28	1	2	1	2	0	0	0	6
ASXL2	53	15	8	3	0	3	0	4	6	0	3	8	0	0	1	2	0
OR10Z1	53	5	5	0	0	4	0	0	6	0	2	25	3	0	2	0	1
NDUFAF4	53	3	1	5	1	0	2	0	0	0	0	0	2	1	37	0	1
POFUT1	52	6	7	10	5	2	0	4	0	0	0	2	4	2	0	0	10
GOLGA7	52	1	34	2	3	2	0	1	0	0	0	4	0	2	1	0	2
CD5L	52	4	5	0	0	1	2	1	1	0	1	14	7	0	5	6	5
PBX1	52	9	10	2	0	2	0	1	1	4	3	7	6	1	1	5	0
RHOB	52	28	1	0	0	1	1	1	0	1	5	3	0	4	2	1	4
PPM1D	52	5	21	3	0	1	0	4	0	2	1	4	1	3	0	3	4
CACNG1	51	2	27	7	0	1	0	2	0	0	1	5	3	1	0	2	0
ABCA6	51	2	6	6	2	4	0	6	5	2	3	9	1	2	0	2	1
CCDC130	51	4	2	1	0	2	1	0	0	0	0	0	0	32	1	0	8
KDM5B	51	7	7	1	1	0	4	6	4	1	1	9	2	1	0	6	1
CR2	51	6	4	0	0	0	4	0	8	1	4	16	7	0	0	1	0
CACNA1B	51	6	2	10	3	0	3	4	1	0	5	10	3	0	1	3	0
BCAS3	51	10	5	4	0	1	0	5	1	0	2	11	3	3	0	5	1
FGFR2	51	2	9	1	0	0	0	3	2	0	3	2	4	1	2	1	21
TUBGCP6	50	1	4	3	0	1	0	9	4	0	3	4	2	7	0	5	7
MIR548A1	50	12	9	0	0	0	2	0	0	0	2	0	2	21	0	0	2
ACVR2A	50	0	6	13	0	0	0	1	1	3	5	0	0	1	1	19	0
LRRC3C	50	0	38	0	0	5	0	0	0	0	0	2	0	0	0	2	3
VSTM2A	49	3	2	3	0	0	19	4	0	2	0	6	2	2	1	4	1
NCAPH2	49	2	1	1	0	1	0	5	2	0	0	5	1	28	0	0	3
PLAGL2	49	7	2	8	3	3	0	5	6	0	1	4	2	4	0	0	4
MYOM1	49	7	1	8	1	1	0	17	0	0	1	2	0	1	4	1	5
CBFA2T2	49	10	4	6	2	1	1	14	2	1	1	1	0	0	0	1	5
NF2	49	8	1	2	1	0	0	8	5	10	3	5	0	2	1	2	1
ABI3	49	2	34	0	1	1	0	1	0	0	0	6	0	0	1	1	2
MKRN2	49	26	7	0	1	4	2	2	0	1	1	2	0	0	0	2	1
MSI2	49	9	22	3	0	1	2	3	0	1	0	3	1	1	0	1	2
PYHIN1	48	4	3	4	0	3	1	0	0	0	3	11	9	3	0	6	1
COPA	48	5	5	2	0	3	0	6	6	0	4	4	4	0	1	2	6
UNC5A	48	0	2	1	3	1	1	2	16	3	0	7	4	0	1	3	4
ERCC2	48	22	3	3	0	3	0	1	1	0	4	2	1	1	4	2	1
HNRNPL	47	1	1	14	1	0	1	7	1	1	4	0	0	14	1	0	1
UQCRFS1	47	4	2	0	0	4	0	2	4	0	0	2	1	26	0	0	2
HAVCR1P1	47	1	10	0	0	0	0	1	0	0	0	2	3	27	0	3	0
DENND6B	47	2	0	0	0	0	0	0	0	0	1	2	0	42	0	0	0
MRC2	47	8	6	6	2	2	0	1	2	2	2	3	4	2	2	4	1
DGKE	47	9	12	0	0	0	3	5	2	1	1	2	4	2	0	5	1
ZNF689	47	7	15	5	2	0	1	1	0	2	0	1	3	0	2	3	5
MPO	47	0	4	2	3	1	2	4	4	2	4	12	3	0	1	2	3
PPP2R1A	47	1	0	4	0	1	0	3	2	1	2	4	6	4	0	1	18
OS9	46	4	4	4	1	2	10	4	1	1	1	3	3	3	0	2	3
FAM47C	46	10	11	2	2	3	1	1	3	0	0	8	0	2	2	1	0
KIRREL2	46	3	1	1	0	1	2	3	1	0	2	8	7	10	0	3	4
RHOA	46	13	3	2	0	2	0	6	0	0	0	2	1	3	0	13	1
KISS1	46	0	25	0	0	0	9	0	2	1	3	1	1	1	1	0	2
ROBO2	46	2	1	6	0	3	0	1	4	2	2	14	0	0	4	6	1
NKX2-8	46	2	3	1	0	0	0	1	0	0	0	31	5	0	1	2	0
KRT19	46	5	12	2	1	6	0	1	2	0	2	2	0	1	1	9	2
CAPN8	45	0	40	0	0	0	0	1	1	0	1	1	0	0	0	0	1
CEP135	45	2	0	0	0	1	5	3	4	4	4	9	10	2	0	0	1
ZBED4	45	4	5	7	1	2	0	0	2	1	1	2	2	10	1	4	3
TLK2	45	10	10	1	0	0	0	8	1	2	1	5	1	1	2	2	1
DCLK1	45	3	3	7	3	0	1	7	0	2	3	0	0	0	0	14	2
SPTSSA	45	0	6	0	0	1	0	1	1	0	0	31	3	0	1	1	0
SETD1B	45	3	7	15	4	0	0	0	0	1	2	0	0	3	2	0	8
TIMP4	45	23	6	1	1	0	1	1	0	0	4	2	1	3	0	2	0
ABCA9	44	2	7	5	1	0	3	4	2	0	0	6	4	3	1	2	4
MBD6	44	3	6	9	0	0	3	11	2	2	0	0	0	1	2	2	3
KCNJ16	44	7	16	1	1	3	0	1	1	1	1	4	4	0	1	2	1
TOP2A	44	8	1	1	0	4	0	3	3	1	1	9	2	3	1	4	3
BPIFA3	44	2	1	18	6	0	0	14	0	0	0	0	0	0	0	0	3
ABCA8	44	7	18	5	1	1	0	0	3	1	2	1	2	2	0	0	1
CASP8AP2	44	1	0	0	0	0	0	2	0	0	1	1	0	0	39	0	0
MAP3K7	44	5	1	3	0	1	1	7	1	1	1	9	0	1	7	3	3
NRAS	44	4	2	15	9	0	0	0	0	1	0	2	1	3	0	3	4
ASXL3	43	2	6	0	0	6	1	16	7	0	0	3	0	1	0	0	1
UPF2	43	11	12	2	0	0	0	4	4	1	0	0	3	2	1	3	0
DCST2	43	2	8	5	0	0	0	2	2	0	2	6	2	4	1	3	6
TEX2	43	11	8	1	0	2	0	5	2	2	1	3	4	0	0	1	3
KCNH6	43	0	8	0	0	4	1	3	1	1	2	11	4	1	0	5	2
MIR29A	43	1	2	0	0	0	6	0	1	3	0	3	0	24	2	0	1
CASD1	43	3	1	0	0	7	2	8	1	0	4	2	6	1	0	8	0
DOCK10	43	2	6	2	1	2	0	3	4	1	8	3	4	0	4	3	0
ABCC3	43	1	5	0	1	1	0	4	9	0	5	6	3	2	1	3	2
SSH3	43	9	11	0	0	3	0	5	2	0	0	6	0	2	1	3	1
KRTAP4-2	43	0	2	0	0	13	0	1	0	0	1	2	1	0	0	23	0
HDLBP	43	9	6	1	0	3	1	3	2	1	3	5	2	2	0	4	1
CPD	43	14	11	0	1	3	2	1	0	0	2	4	1	0	2	2	0
TECRL	43	4	2	4	1	1	0	4	1	1	0	6	10	3	2	1	3
KIAA1191	43	0	2	0	0	1	0	0	36	2	1	0	0	1	0	0	0
IL32	43	1	2	3	1	0	1	5	5	0	0	16	1	0	3	5	0
RAF1	43	9	8	6	0	0	2	3	1	1	1	5	1	0	1	3	2
LPAR6	43	6	4	3	0	1	2	3	0	0	4	5	1	8	0	2	4
IQSEC1	43	8	9	5	1	2	1	5	0	1	0	3	1	0	0	2	5
LINC00709	43	23	14	0	0	1	0	0	0	1	0	0	0	3	1	0	0
HLA-A	43	9	3	0	0	3	0	11	0	2	0	6	3	1	0	5	0
UNC93B1	43	7	20	0	0	7	0	2	0	0	0	0	0	0	1	4	2
TCF7L2	43	0	2	19	7	0	1	0	1	2	2	1	0	1	2	5	0
ZFP36L1	43	18	5	3	0	0	0	0	1	0	0	8	2	0	4	1	1
ZNF469	43	0	6	11	4	6	0	0	3	3	10	0	0	0	0	0	0
DNAH14	42	0	14	5	1	11	0	2	1	1	4	1	0	0	0	2	0
CACNG5	42	7	15	5	0	2	0	2	1	0	1	3	1	1	0	0	4
2018-03-10	42	5	5	3	0	1	0	3	9	0	0	8	2	1	0	4	1
DDX39A	42	0	5	0	0	2	1	0	0	0	0	0	1	29	0	0	4
KEL	42	2	0	0	0	0	7	0	6	2	0	19	2	2	0	2	0
RALGAPA1	42	5	4	3	0	1	0	1	8	1	3	11	1	2	1	1	0
LINC00847	42	0	6	0	0	0	0	1	30	2	0	3	0	0	0	0	0
SNHG5	42	0	1	0	0	0	0	0	0	0	3	0	0	0	37	1	0
RXRA	42	23	2	0	0	0	2	3	0	0	4	0	2	2	0	4	0
TSFM	41	5	0	6	1	2	21	0	0	1	0	2	0	0	0	2	1
SYNCRIP	41	0	4	3	0	1	0	7	0	1	0	6	5	1	6	4	3
LRFN5	41	2	1	3	1	2	5	5	3	0	3	8	0	0	2	5	1
SNX14	41	5	0	5	1	2	1	6	2	0	0	8	1	1	8	1	0
SMCHD1	41	6	6	2	1	2	0	14	1	3	1	0	0	0	4	0	1
ERBB4	41	0	1	9	5	0	0	8	6	3	0	0	0	0	1	7	1
EEF1AKMT3	40	1	3	0	1	0	26	1	0	0	2	5	0	0	0	1	0
KCNJ2	40	5	11	3	1	2	0	3	1	0	0	10	2	1	1	0	0
NCKAP5	40	1	1	7	0	3	0	5	3	2	4	13	0	0	0	0	1
SMIM8	40	0	0	0	0	0	0	0	2	0	0	1	0	0	37	0	0
HACD4	40	10	2	0	0	1	17	1	0	0	1	2	3	0	1	2	0
UBE2T	40	3	25	0	0	2	2	0	0	0	0	4	0	2	0	2	0
GRK2	40	2	23	0	0	2	0	6	0	0	0	0	0	0	2	2	3
KCNK2	39	2	5	4	0	1	0	2	1	0	3	18	1	0	1	0	1
ZNF333	39	2	2	2	0	1	1	1	1	0	1	4	1	19	1	1	2
OPTC	39	0	21	1	0	1	7	0	3	0	0	3	2	0	0	0	1
LAMA4	39	8	0	5	0	0	0	9	5	1	2	6	3	0	0	0	0
ALPK2	39	1	1	4	0	1	2	4	6	0	1	4	7	0	3	2	3
MIPOL1	39	7	2	2	0	0	0	1	1	0	1	6	4	3	8	1	3
BAZ1A	39	1	11	3	0	0	0	1	0	2	4	4	4	2	2	3	2
MEGF8	39	3	11	4	0	2	2	0	6	1	0	4	2	0	0	4	0
FKBP10	39	1	2	5	0	5	0	1	1	1	0	0	2	1	1	18	1
HDGFL1	39	16	5	2	0	2	1	1	1	0	3	1	3	2	0	2	0
KIF20A	39	0	0	4	0	0	0	0	19	2	0	4	4	2	1	3	0
BRWD1	39	4	9	0	0	0	1	2	7	5	1	0	1	0	0	5	4
AKT1	39	1	23	2	0	2	1	0	2	1	0	1	1	0	2	0	3
LINC00898	38	1	2	0	0	0	0	0	0	0	0	4	0	30	0	0	1
LY86-AS1	38	3	2	0	0	0	2	1	0	0	4	2	1	22	0	0	1
RCBTB2	38	5	6	2	0	0	2	2	1	0	3	5	1	7	1	1	2
ACTA2	38	7	4	0	0	0	2	5	0	0	0	0	1	0	15	1	3
SKA2	38	1	23	1	0	1	1	0	0	0	0	3	0	1	0	5	2
INTS2	38	8	4	2	0	4	0	0	0	3	1	7	0	2	3	4	0
RACK1	38	0	2	0	0	1	0	1	29	2	0	1	0	0	1	1	0
AR	38	0	2	3	6	0	0	3	1	3	1	0	1	1	3	9	5
LRRC63	38	5	2	2	0	2	0	0	0	0	0	0	0	0	26	0	1
HEBP1	38	1	0	1	0	0	0	0	20	1	0	15	0	0	0	0	0
TUSC1	37	2	2	1	0	3	9	1	0	0	1	6	9	0	1	2	0
ZNF527	37	4	7	0	0	0	1	2	0	0	1	5	6	9	1	0	1
HSH2D	37	0	2	0	0	1	0	1	0	0	1	0	0	31	0	0	1
LINC00905	37	0	3	1	0	2	0	0	0	0	0	0	0	30	0	0	1
FAM47B	37	5	9	0	4	0	1	0	1	1	1	9	0	1	2	0	3
SGCA	37	1	15	0	0	0	1	3	2	0	1	4	2	1	1	5	1
FAHD1	37	0	32	0	0	1	2	0	1	0	0	0	0	1	0	0	0
GRIA1	37	3	3	7	0	1	0	1	2	1	1	0	2	0	7	8	1
FN1	37	1	2	9	1	0	0	1	0	4	4	4	6	0	1	0	4
METTL1	36	0	0	1	0	0	23	4	0	0	5	3	0	0	0	0	0
ETFRF1	36	0	0	1	1	0	0	0	0	0	1	8	1	1	0	20	3
MOV10L1	36	1	5	4	0	2	1	3	3	0	0	5	4	2	1	3	2
BLOC1S5-TXNDC5	36	0	5	0	0	0	0	1	0	0	4	1	1	23	0	1	0
ACSM2B	36	3	4	0	0	1	2	2	5	1	0	15	1	0	0	1	1
CNR1	36	4	0	5	1	2	0	3	1	0	2	8	5	0	2	2	1
NUFIP2	36	3	7	0	0	0	2	4	1	1	0	10	1	0	4	2	1
REG3A	36	0	2	4	0	0	0	4	0	0	0	20	6	0	0	0	0
ITGA3	36	5	1	3	2	0	1	5	2	1	2	4	1	3	2	3	1
NID2	36	3	6	1	2	0	0	4	0	3	1	7	3	0	2	0	4
TEX14	36	4	1	3	4	5	0	0	1	2	1	10	2	0	1	2	0
ATP8A1	36	5	0	1	0	5	1	14	1	0	4	0	2	0	1	1	1
TBC1D3P2	36	2	23	0	0	1	0	0	0	0	1	0	2	5	0	2	0
LINC00620	36	17	5	0	1	0	0	1	0	0	1	0	0	4	0	0	7
KRT39	36	4	6	4	1	2	1	3	1	0	1	5	1	0	1	4	2
NDUFAB1	36	7	22	0	0	0	0	0	0	0	0	0	1	1	3	0	2
RPL19	36	3	23	0	0	2	0	0	1	1	0	1	0	0	1	1	3
ACSF2	36	4	11	1	0	2	0	3	5	3	1	2	1	0	1	0	2
C1orf229	35	0	26	0	0	0	1	0	0	0	2	1	0	5	0	0	0
AJUBA	35	7	11	0	0	2	1	3	0	0	0	6	0	3	0	1	1
ITGA8	35	7	2	0	2	2	0	10	0	2	0	0	2	1	2	1	4
CPT1B	35	3	3	3	0	1	0	3	0	0	3	3	3	8	1	2	2
PHF11	35	8	5	0	0	0	0	0	1	1	1	0	2	1	13	2	1
C6orf223	35	3	0	3	2	4	0	2	0	1	3	4	0	0	0	11	2
FUT9	35	2	0	4	1	3	0	9	0	0	2	8	2	0	1	2	1
VEZF1	35	4	5	2	0	1	1	6	0	1	1	5	3	2	2	2	0
TGFBRAP1	35	6	2	2	0	1	1	1	4	1	2	5	3	0	0	5	2
KRTAP4-8	35	6	2	0	2	0	3	6	1	0	0	5	0	0	6	4	0
KRTAP1-1	35	5	0	1	0	3	1	1	5	4	1	1	1	0	0	12	0
RUNX1	35	6	24	2	0	0	0	1	0	0	0	1	0	0	0	0	1
IDH1	34	3	3	4	1	1	7	1	1	0	3	2	1	1	5	0	1
TMEM81	34	0	8	0	0	0	2	1	4	2	0	14	0	0	0	0	3
SHANK3	34	0	2	5	0	3	1	4	2	3	3	2	4	0	0	2	3
FTSJ3	34	5	5	3	0	2	0	4	0	0	1	2	3	0	1	6	2
FNDC3A	34	7	4	3	1	1	0	8	0	0	1	0	1	1	4	0	3
MANEA	34	3	0	2	1	2	1	2	1	0	0	1	4	1	6	8	2
MUC12	34	1	25	0	0	1	1	0	0	0	0	0	0	0	1	5	0
ZDBF2	34	4	5	7	0	0	0	1	6	0	1	1	3	1	3	2	0
CYLD	34	0	0	0	1	4	0	13	2	0	1	0	6	0	0	4	3
MYCBPAP	34	6	5	1	0	2	1	5	1	1	1	1	1	2	1	2	4
KIAA0391	34	0	2	3	0	1	0	5	1	1	1	15	0	2	1	0	2
ABCA17P	34	0	30	1	0	0	3	0	0	0	0	0	0	0	0	0	0
IGF2BP1	34	4	3	2	1	1	1	2	1	0	1	10	2	0	1	1	4
SYN2	34	18	7	0	1	0	1	1	0	0	1	1	0	2	0	2	0
CAND2	34	2	10	1	2	0	2	0	0	0	4	4	0	0	3	3	3
GIGYF2	34	1	2	1	1	2	0	7	4	5	0	0	0	1	5	1	4
AHCY	34	1	3	8	5	0	0	3	1	3	3	0	2	0	1	0	4
MBTD1	34	5	11	0	0	4	0	4	2	1	0	2	1	1	0	2	1
SPAG9	33	1	3	2	1	4	0	1	2	1	3	10	0	1	2	2	0
LRRC4C	33	4	3	1	1	3	0	10	0	2	0	1	5	0	3	0	0
SSX3	33	0	2	0	0	0	0	0	20	0	0	9	0	0	1	0	1
BRMS1L	33	0	0	1	0	4	0	0	1	1	0	20	3	0	0	3	0
NEK8	33	6	6	1	1	1	0	5	2	0	0	1	4	1	2	1	2
SRSF12	33	1	2	0	0	0	0	1	0	0	1	0	0	0	28	0	0
FANCM	33	2	1	3	1	3	0	0	1	1	5	5	3	3	0	3	2
AKAP1	33	3	1	1	0	2	1	6	3	1	1	9	1	1	2	0	1
SYNGR3	33	0	28	0	0	0	0	0	1	2	1	0	0	0	0	1	0
TOB1	33	0	10	1	0	2	0	1	2	3	2	4	0	3	0	2	3
SLC26A10	32	5	1	2	0	1	5	2	1	2	0	7	3	0	0	0	3
SMIM13	32	1	2	0	0	3	0	0	0	0	1	0	1	23	0	0	1
ASF1B	32	1	1	0	0	2	0	1	0	0	0	2	1	23	0	0	1
HTR1E	32	0	0	2	1	3	2	3	9	0	0	7	0	0	4	0	1
WFIKKN2	32	2	2	0	0	0	0	5	3	0	1	7	4	4	0	3	1
PSMA6	32	6	4	1	0	1	0	2	4	0	1	9	0	0	1	3	0
LRRD1	32	0	1	0	0	5	2	1	1	1	2	0	0	0	3	16	0
ERVK13-1	32	0	29	0	0	0	3	0	0	0	0	0	0	0	0	0	0
BCOR	32	0	7	7	1	0	2	0	3	1	0	1	2	1	1	6	0
PIP4K2C	31	5	4	1	0	0	10	3	1	0	0	3	3	0	0	0	1
PFKFB3	31	4	9	0	0	1	0	0	1	1	2	4	0	4	0	3	2
LINC00674	31	2	16	2	0	2	0	0	0	0	1	2	2	3	0	0	1
PSMD12	31	3	8	1	0	3	1	1	0	0	0	6	2	2	0	2	2
ERVFRD-1	31	1	4	0	0	1	0	0	0	0	0	0	2	23	0	0	0
RFX1	31	0	6	1	0	0	1	5	2	1	0	5	1	4	1	2	2
MIR193B	31	2	22	0	0	1	0	0	0	0	0	2	0	4	0	0	0
KRT8	31	2	2	1	0	11	2	0	0	5	2	1	0	1	0	3	1
OGDHL	31	1	2	6	2	0	0	4	1	0	1	10	1	0	0	0	3
FOLH1	31	5	10	1	0	3	0	4	0	0	1	5	0	0	1	0	1
OLFM4	31	2	2	1	0	1	0	3	0	2	0	9	0	0	8	1	2
MYPN	31	3	1	3	1	1	0	2	3	1	0	11	0	0	0	0	5
SMARCA2	31	2	6	6	1	0	0	5	4	0	1	1	0	0	1	3	1
GJB7	31	1	1	0	0	1	0	1	2	0	0	4	0	0	17	2	2
PKP1	31	0	6	0	0	3	0	2	0	1	3	9	0	2	0	2	3
HLF	31	5	5	0	0	2	0	2	3	0	2	2	3	3	1	2	1
GDI2	31	5	11	0	0	1	0	5	0	0	2	1	2	2	0	2	0
EPX	31	2	3	1	0	0	1	5	1	0	2	3	0	2	2	5	4
COL18A1	30	0	0	10	8	0	1	0	0	5	2	0	0	0	3	1	0
DTX3	30	4	2	1	0	0	6	4	1	0	3	5	2	0	0	1	1
CHKB	30	4	2	1	0	0	0	0	2	0	0	2	0	18	0	1	0
ADM2	30	0	0	1	0	0	0	0	1	0	0	1	0	26	0	1	0
CRELD2	30	1	2	3	0	2	0	2	0	0	1	3	1	10	0	2	3
CIC	30	0	1	9	0	2	1	3	4	2	0	1	0	1	0	3	3
DOCK6	30	3	4	4	0	0	0	0	2	2	2	0	0	6	0	4	3
ADGRE3	30	0	0	0	0	0	1	1	0	0	0	0	1	26	0	0	1
CHMP4B	30	2	1	7	3	0	0	8	1	0	0	1	3	2	1	1	0
C16orf62	30	2	6	0	1	3	0	3	3	1	0	5	3	0	1	1	1
TAOK2	30	6	2	2	0	0	0	9	2	0	1	1	0	0	2	4	1
SIN3A	30	0	6	3	3	0	2	0	1	2	1	2	2	0	0	0	8
LYRM2	30	0	3	0	0	1	0	1	0	0	1	0	0	0	23	0	1
KRT13	30	2	3	3	0	1	1	3	4	3	0	3	3	0	0	3	1
ECI1	30	0	27	1	0	0	0	1	0	1	0	0	0	0	0	0	0
ECSCR	30	0	1	0	0	1	0	0	24	0	0	0	0	3	0	0	1
GUCY1B2	30	8	0	0	0	0	0	0	0	0	0	0	0	0	22	0	0
FAM104A	30	2	6	1	0	0	0	1	10	0	1	6	2	0	0	1	0
ANKRD40	30	4	11	3	0	1	1	1	0	0	2	2	1	1	0	2	1
DCTN5	30	5	17	1	0	0	0	1	1	0	0	0	1	0	0	0	4
