# Supplementary material for: Systematic discovery of the functional impact of somatic genome alterations in individual tumors through tumor-specific causal inference
Source: PLoS Comput Biol. 2019 Jul 5;15(7):e1007088. doi: 10.1371/journal.pcbi.1007088 (PMC6650088; doi:10.1371/journal.pcbi.1007088)
Supplement: S3 Table — (XLSX) [file pcbi.1007088.s004.xlsx]

## Sheet: Supplementary Table S3
Supplementary Table S3. SGA-FIs that are commonly altered by both SM and SCNA
Genes	# SGA-FIs	SM ratio	SCNA amplification ratio	SCNA deletion ratio	Tag	# genes caused by SM only	# genes caused by SCNA only	# genes caused by SM and SCNA	BLCA-SM	BLCA-SCNA	BRCA-SM	BRCA-SCNA	COAD-SM	COAD-SCNA	READ-SM	READ-SCNA	ESCA-SM	ESCA-SCNA	GBM-SM	GBM-SCNA	HNSC-SM	HNSC-SCNA	KIRC-SM	KIRC-SCNA	KIRP-SM	KIRP-SCNA	LIHC-SM	LIHC-SCNA	LUAD-SM	LUAD-SCNA	LUSC-SM	LUSC-SCNA	OV-SM	OV-SCNA	PRAD-SM	PRAD-SCNA	STAD-SM	STAD-SCNA	UCEC-SM	UCEC-SCNA
PDGFRA	134	0.641791	0.395522	0	SMCNAmp	1	0	37	9	1	3	3	8	0	0	0	0	3	6	24	8	2	6	3	1	0	2	1	27	5	5	8	2	1	2	0	4	1	3	1
PIK3CA	1054	0.749526	0.300759	0	SMCNAmp	92	0	663	73	13	297	24	72	0	8	0	13	27	12	3	88	73	12	10	2	0	5	1	24	3	21	66	2	66	11	8	43	15	107	8
BRAF	109	0.761468	0.247706	0	SMCNAmp	15	0	21	0	1	0	1	34	1	3	0	2	0	3	0	2	0	0	2	2	1	0	0	22	2	2	1	2	13	7	5	4	0	0	0
CSMD3	909	0.672167	0.367437	0	SMCNAmp	10	0	192	47	15	15	108	36	9	2	4	29	18	4	3	92	25	12	3	5	0	15	16	155	12	67	3	22	73	15	29	68	13	27	3
TLR4	68	0.764706	0.235294	0	SMCNAmp	1	0	12	0	0	7	4	0	0	0	0	3	1	0	1	1	2	2	0	1	0	0	0	25	1	0	0	1	0	1	7	11	0	0	0
COL22A1	190	0.578947	0.426316	0	SMCNAmp	2	0	11	6	0	6	17	2	0	0	0	0	2	2	0	17	2	3	1	3	0	2	0	37	5	22	3	6	46	2	4	0	1	2	0
EGFR	342	0.51462	0.660819	0	SMCNAmp	4	0	594	4	16	3	13	8	3	1	0	4	21	47	73	17	49	8	0	0	0	4	3	57	22	4	10	6	1	3	0	7	14	3	1
OS9	46	0.782609	0.23913	0	SMCNAmp	11	0	8	3	1	4	0	4	0	1	0	2	0	1	10	4	0	1	0	1	0	1	0	3	0	3	0	3	0	0	0	2	0	3	0
AGAP2	97	0.309278	0.690722	0	SMCNAmp	0	3	20	3	3	3	6	5	0	0	1	1	1	0	28	2	2	1	0	1	0	0	1	6	18	2	1	1	0	0	0	2	6	3	0
CDK4	79	0.227848	0.772152	0	SMCNAmp	0	0	25	3	3	0	8	1	0	0	1	0	1	0	28	5	2	5	1	0	0	0	1	2	11	0	1	0	0	0	0	1	4	1	0
KIF5A	102	0.637255	0.372549	0	SMCNAmp	5	0	13	3	0	4	5	4	0	0	0	1	1	0	17	5	0	8	0	2	0	1	0	14	11	9	1	2	1	1	0	1	1	10	1
VSTM2A	49	0.44898	0.55102	0	SMCNAmp	11	2	8	2	1	1	1	3	0	0	0	0	0	1	18	0	4	0	0	2	0	0	0	5	1	2	0	1	1	1	0	3	1	1	0
CYP27B1	55	0.509091	0.490909	0	SMCNAmp	1	0	22	4	1	3	1	6	0	0	1	0	0	1	20	2	0	3	1	2	0	0	1	3	2	0	0	0	0	2	0	1	0	1	0
MARCH14	115	0.286957	0.730435	0	SMCNAmp	0	3	7	7	1	3	5	1	1	0	0	2	7	0	26	1	28	1	0	0	0	0	1	9	10	4	2	0	0	1	0	2	3	2	0
METTL1	36	0.277778	0.722222	0	SMCNAmp	1	3	13	0	0	0	0	1	0	0	0	0	0	0	23	4	0	0	0	0	0	3	2	2	1	0	0	0	0	0	0	0	0	0	0
DTX3	30	0.766667	0.233333	0	SMCNAmp	17	1	7	4	0	2	0	1	0	0	0	0	0	0	6	4	0	1	0	0	0	3	0	5	0	2	0	0	0	0	0	1	0	0	1
TSFM	41	0.341463	0.658537	0	SMCNAmp	0	3	20	3	2	0	0	6	0	0	1	1	1	0	21	0	0	0	0	1	0	0	0	1	1	0	0	0	0	0	0	1	1	1	0
POM121L12	66	0.515152	0.484848	0	SMCNAmp	2	0	8	6	0	1	1	1	0	0	0	1	2	0	7	16	14	0	0	1	0	2	0	0	6	0	2	0	0	4	0	2	0	0	0
PIP4K2C	31	0.709677	0.322581	0	SMCNAmp	12	1	12	5	0	4	0	1	0	0	0	0	0	2	9	3	0	1	0	0	0	0	0	3	0	3	0	0	0	0	0	0	0	0	1
KIT	55	0.781818	0.218182	0	SMCNAmp	2	0	15	3	0	5	0	7	0	0	0	1	0	3	7	2	0	3	0	0	0	4	0	1	3	2	2	4	0	0	0	4	0	4	0
ZNF479	133	0.503759	0.503759	0	SMCNAmp	1	0	8	8	7	7	3	3	0	0	0	2	1	1	10	1	28	2	0	0	0	2	1	25	10	8	2	3	0	1	2	4	2	0	1
DNAH11	183	0.699454	0.311475	0	SMCNAmp	0	0	19	32	7	9	10	12	0	8	1	2	2	3	3	4	7	6	1	7	0	0	0	0	8	11	0	2	2	3	5	26	7	3	4
MECOM	141	0.531915	0.489362	0	SMCNAmp	0	0	13	14	0	6	4	9	0	0	0	3	2	2	1	7	1	5	1	0	0	5	0	4	1	6	7	1	41	4	1	2	1	7	9
SAMD7	162	0.253086	0.746914	0	SMCNAmp	0	2	9	4	1	0	4	1	0	0	0	0	2	1	0	4	0	10	2	0	1	0	0	14	6	3	35	0	63	0	4	4	0	0	3
MCF2L2	321	0.221184	0.797508	0	SMCNAmp	0	0	35	12	11	7	10	6	0	0	0	1	23	0	0	11	60	2	6	1	1	2	3	12	3	10	67	3	53	0	3	3	10	1	6
TMEM81	34	0.529412	0.470588	0	SMCNAmp	5	1	12	0	0	1	7	0	0	0	0	0	0	0	2	1	0	3	1	2	0	0	0	10	4	0	0	0	0	0	0	0	0	1	2
TP63	147	0.428571	0.62585	0	SMCNAmp	0	0	12	12	3	1	1	7	0	1	0	1	17	3	0	11	38	2	1	0	0	1	1	7	3	0	17	3	5	2	0	8	3	4	3
CCDC39	95	0.715789	0.305263	0	SMCNAmp	10	0	16	7	0	4	5	9	0	0	0	4	2	0	2	6	2	1	0	1	0	2	0	14	0	5	14	1	2	3	0	6	0	5	2
USP13	122	0.303279	0.713115	0	SMCNAmp	1	0	10	5	0	5	10	1	0	0	0	0	5	0	2	5	20	0	1	1	0	0	0	4	0	7	35	1	11	0	1	5	1	3	1
SI	388	0.546392	0.510309	0	SMCNAmp	8	0	42	5	9	13	9	4	0	0	0	10	23	1	0	47	41	5	7	2	0	3	1	57	5	26	46	8	42	6	5	14	10	11	0
TTC14	112	0.428571	0.580357	0	SMCNAmp	1	0	6	4	0	5	6	5	0	0	0	2	8	0	2	2	3	1	1	1	0	3	1	9	0	6	34	1	7	0	0	6	0	3	3
MUC4	274	0.463504	0.580292	0	SMCNAmp	1	0	10	3	4	13	13	0	1	4	0	8	29	3	0	1	30	44	7	0	0	4	1	18	6	9	35	1	11	7	3	12	10	0	9
HTR3E	96	0.333333	0.6875	0	SMCNAmp	0	0	12	4	0	1	1	2	0	1	0	1	1	2	0	0	2	6	0	0	1	1	1	6	2	5	50	0	3	0	1	2	1	1	3
CDKAL1	121	0.280992	0.727273	0	SMCNAmp	2	0	22	3	42	4	16	2	0	0	0	1	2	0	2	2	1	1	0	3	0	1	5	5	1	4	3	2	13	0	2	3	1	3	0
NLGN1	260	0.288462	0.738462	0	SMCNAmp	0	0	14	6	5	2	14	5	0	2	0	8	20	0	0	9	21	0	1	0	1	6	1	18	5	10	51	2	65	1	2	5	5	1	1
MBOAT1	80	0.3625	0.65	0	SMCNAmp	1	2	11	3	20	0	10	4	0	1	0	1	2	1	1	3	1	1	0	0	0	2	2	5	0	0	3	2	12	0	0	5	0	1	1
DNAH14	42	0.761905	0.261905	0	SMCNAmp	5	0	12	0	0	8	7	5	0	1	0	10	1	0	0	1	1	1	0	1	0	4	0	1	0	0	0	0	0	0	0	0	2	0	0
ZNF536	327	0.550459	0.480122	0	SMCNAmp	2	0	92	13	10	9	19	21	2	3	0	6	10	2	0	2	3	2	0	3	0	5	0	71	14	24	4	4	63	4	0	8	21	3	11
HNRNPL	47	0.531915	0.468085	0	SMCNAmp	0	1	7	1	0	1	0	10	4	1	0	0	0	0	1	6	1	1	0	1	0	2	2	0	0	0	0	0	14	1	0	0	0	1	0
RYR1	197	0.664975	0.360406	0	SMCNAmp	0	0	14	6	8	3	14	13	2	3	0	2	3	3	1	1	1	3	0	7	0	5	1	49	3	15	5	2	27	11	1	1	4	7	1
UQCRFS1	47	0.340426	0.659574	0	SMCNAmp	0	1	9	3	1	0	2	0	0	0	0	3	1	0	0	2	0	4	0	0	0	0	0	2	0	1	0	0	26	0	0	0	0	1	1
ZNF527	37	0.702703	0.297297	0	SMCNAmp	4	0	10	4	0	4	3	0	0	0	0	0	0	0	1	2	0	0	0	0	0	1	0	5	0	6	0	2	7	1	0	0	0	1	0
ADAM32	70	0.328571	0.671429	0	SMCNAmp	1	2	7	3	2	0	27	3	8	0	0	4	0	1	0	6	2	1	0	0	0	1	0	0	1	1	2	1	0	0	3	2	1	0	1
ZFHX4	553	0.699819	0.321881	0	SMCNAmp	7	4	324	40	8	24	59	32	7	4	2	14	6	1	1	16	12	8	4	2	0	9	10	117	16	56	4	8	13	3	26	35	7	18	3
UPF2	43	0.627907	0.395349	0	SMCNAmp	5	0	12	8	4	2	10	2	0	0	0	0	0	0	0	4	0	4	0	0	1	0	0	0	0	3	0	0	2	1	0	3	0	0	0
ASTN1	127	0.787402	0.220472	0	SMCNAmp	2	0	16	5	4	13	17	9	0	5	0	3	2	0	0	1	0	1	1	0	0	5	1	33	1	7	1	3	1	5	0	9	0	1	0
VPS13B	161	0.478261	0.546584	0	SMCNAmp	1	0	7	1	8	2	38	15	2	2	1	5	3	0	0	14	4	8	1	2	0	1	4	13	4	2	1	8	8	3	11	1	2	0	1
UBR5	150	0.613333	0.406667	0	SMCNAmp	4	0	10	15	3	12	26	5	4	2	4	2	2	0	0	7	2	11	0	0	0	2	2	10	1	5	1	0	1	4	12	9	0	8	3
ZBBX	113	0.60177	0.415929	0	SMCNAmp	4	0	10	0	0	4	0	7	0	2	0	1	7	2	1	7	2	3	2	1	0	1	0	15	2	12	21	1	7	2	2	9	3	1	0
KRAS	503	0.77336	0.274354	0	SMCNAmp	5	0	630	13	12	5	10	119	1	30	3	2	13	1	3	1	6	1	0	2	0	4	1	142	24	1	3	6	30	0	2	22	26	40	4
SEMA5A	82	0.695122	0.317073	0	SMCNAmp	1	0	7	1	2	8	0	2	0	0	0	6	1	0	1	15	2	2	0	1	0	0	0	14	12	4	3	2	5	1	0	1	0	0	0
NFE2L2	180	0.722222	0.3	0	SMCNAmp	0	0	131	23	4	2	4	0	0	0	0	15	5	0	0	26	15	7	2	4	1	4	0	12	3	24	8	0	8	0	0	2	2	11	2
TRIP13	72	0.25	0.763889	0	SMCNAmp	0	1	11	5	6	1	7	0	1	0	0	0	3	0	0	0	3	1	3	0	1	0	4	8	20	1	1	1	3	1	0	0	3	0	0
KIRREL2	46	0.673913	0.326087	0	SMCNAmp	2	2	7	2	1	0	1	1	0	0	0	1	0	1	1	3	0	1	0	0	0	2	0	6	2	6	1	1	9	0	0	3	0	4	0
ADCY2	158	0.481013	0.537975	0	SMCNAmp	0	0	12	4	16	0	2	6	0	1	0	1	3	1	1	16	2	3	3	2	0	5	2	2	36	11	11	9	8	1	0	11	1	3	0
MARCH6	80	0.5375	0.4625	0	SMCNAmp	6	0	15	6	9	2	4	1	0	0	0	2	0	1	0	5	2	2	1	1	0	3	0	8	15	6	3	0	2	1	0	3	1	2	0
PDE4DIP	294	0.55102	0.465986	0	SMCNAmp	2	0	22	34	15	8	52	7	2	2	1	4	5	3	0	18	4	9	1	3	0	4	9	31	22	19	3	3	11	1	2	16	6	0	4
ADAMTS16	229	0.545852	0.50655	0	SMCNAmp	2	0	18	16	16	1	12	15	0	1	0	6	8	3	0	0	4	3	4	3	1	2	1	34	40	11	14	3	6	2	2	17	6	8	2
ANKRD30A	56	0.732143	0.285714	0	SMCNAmp	0	0	11	6	1	1	4	7	0	0	0	1	0	0	0	3	2	3	0	0	1	0	1	10	2	2	0	0	3	5	1	0	1	3	0
CEP135	45	0.755556	0.266667	0	SMCNAmp	9	0	23	2	0	0	0	0	0	0	0	1	0	1	4	3	0	3	1	4	0	3	1	7	3	9	1	0	2	0	0	0	0	1	0
DCST2	43	0.55814	0.44186	0	SMCNAmp	7	0	14	2	0	4	4	5	0	0	0	0	0	0	0	2	0	2	0	0	0	0	2	2	4	2	0	1	3	0	1	2	1	2	4
GRM3	68	0.691176	0.308824	0	SMCNAmp	2	0	11	1	1	6	1	4	0	1	1	6	3	5	1	5	2	7	1	0	0	2	2	5	0	3	2	0	0	2	2	0	5	0	0
DNAH5	506	0.701581	0.34585	0	SMCNAmp	7	0	111	40	27	6	14	39	1	6	0	24	15	7	0	61	18	11	4	5	0	8	1	51	44	25	20	11	15	4	1	46	10	11	5
SPTA1	393	0.78626	0.226463	0	SMCNAmp	16	0	49	29	12	25	38	15	1	2	0	10	4	15	1	3	2	10	1	1	0	10	9	93	13	14	2	8	2	14	3	47	0	13	1
TANC2	105	0.485714	0.52381	0	SMCNAmp	1	0	14	9	3	8	32	1	2	0	0	1	2	0	0	4	1	2	0	2	0	0	2	11	2	1	2	2	5	0	0	6	2	4	2
PRKCA	79	0.455696	0.556962	0	SMCNAmp	3	0	26	0	4	5	23	1	3	1	0	2	3	0	0	6	1	0	0	0	0	0	0	7	6	5	3	1	1	2	0	4	0	2	0
CACNG5	42	0.404762	0.595238	0	SMCNAmp	3	0	20	4	3	1	14	3	2	0	0	1	1	0	0	2	0	1	0	0	0	0	1	2	1	0	1	0	1	0	0	0	0	3	1
MRC2	47	0.787234	0.212766	0	SMCNAmp	10	0	22	6	2	3	3	6	0	2	0	2	0	0	0	0	1	2	0	2	0	1	1	3	0	3	1	1	1	2	0	4	0	0	1
PFKFB3	31	0.645161	0.354839	0	SMCNAmp	0	0	8	3	1	3	6	0	0	0	0	1	0	0	0	0	0	1	0	1	0	1	1	4	0	0	0	2	2	0	0	2	1	2	0
ELF3	144	0.506944	0.493056	0	SMCNAmp	2	0	34	42	1	1	43	7	1	2	0	1	1	0	0	2	1	0	1	3	0	1	6	7	7	0	2	1	6	0	1	5	0	1	1
BPTF	140	0.607143	0.407143	0	SMCNAmp	2	0	15	17	3	2	34	0	4	0	0	5	2	0	0	0	2	6	1	1	0	3	0	13	3	10	3	5	3	3	0	12	0	8	2
GON4L	157	0.515924	0.484076	0	SMCNAmp	5	0	16	14	4	15	26	7	0	2	0	6	0	1	1	1	0	6	0	2	0	2	7	5	17	6	0	3	12	1	0	4	1	6	8
PSMD12	31	0.419355	0.580645	0	SMCNAmp	5	0	23	2	1	3	5	0	1	0	0	1	2	0	1	1	0	0	0	0	0	0	0	3	3	1	1	0	2	0	0	2	0	0	2
KCNJ2	40	0.475	0.525	0	SMCNAmp	2	0	13	2	3	3	8	1	2	1	0	0	2	0	0	3	0	1	0	0	0	0	0	7	3	1	1	0	1	0	1	0	0	0	0
SOX9	72	0.569444	0.430556	0	SMCNAmp	2	0	11	0	4	1	17	19	0	3	0	2	2	0	0	6	1	3	0	0	0	1	2	2	1	0	1	0	0	1	1	3	2	0	0
ZBTB7B	64	0.546875	0.484375	0	SMCNAmp	11	0	24	8	1	1	11	3	0	0	0	4	0	0	1	3	0	0	0	1	0	1	3	4	5	2	0	1	4	1	2	0	0	6	4
TEX2	43	0.744186	0.255814	0	SMCNAmp	6	0	27	10	1	1	7	1	0	0	0	0	2	0	0	5	0	2	0	2	0	1	0	3	0	4	0	0	0	0	0	0	1	3	0
KCNJ16	44	0.409091	0.590909	0	SMCNAmp	3	1	12	4	3	3	13	0	1	1	0	1	2	0	0	1	0	1	0	1	0	0	1	1	3	2	2	0	0	1	0	2	0	0	1
IKBKB	63	0.428571	0.571429	0	SMCNAmp	0	0	14	2	4	3	15	2	3	0	1	0	2	0	0	8	1	4	0	1	0	2	0	3	6	1	0	0	1	1	0	0	2	0	1
ANK1	107	0.495327	0.523364	0	SMCNAmp	1	1	10	12	0	6	26	5	8	2	2	1	2	2	0	0	2	2	0	4	0	4	1	3	6	2	1	3	5	4	0	0	3	3	0
ZNF333	39	0.564103	0.435897	0	SMCNAmp	2	2	8	2	0	2	0	2	0	0	0	1	0	1	0	1	0	1	0	0	0	1	0	4	0	1	0	2	17	1	0	1	0	2	0
GDPD4	105	0.209524	0.790476	0	SMCNAmp	0	0	15	5	4	2	40	0	0	0	0	2	2	0	0	1	2	1	0	0	0	1	3	4	5	3	1	2	20	1	1	0	4	0	1
NADSYN1	92	0.228261	0.771739	0	SMCNAmp	0	2	8	3	5	0	25	2	0	0	0	0	8	1	0	1	26	0	0	1	0	1	1	0	2	4	2	1	0	1	0	3	2	3	0
ABCA6	51	0.764706	0.235294	0	SMCNAmp	5	0	10	0	2	0	6	4	2	2	0	3	1	0	0	6	0	5	0	2	0	2	1	9	0	1	0	2	0	0	0	2	0	1	0
NSD1	200	0.725	0.28	0	SMCNAmp	9	0	37	19	1	7	5	9	0	2	0	6	1	1	0	59	0	8	31	5	2	3	1	3	7	8	1	3	3	2	3	0	0	10	1
PLAGL2	49	0.469388	0.55102	0	SMCNAmp	1	1	11	5	2	0	2	2	6	0	3	1	2	0	0	1	4	6	0	0	0	0	1	3	1	2	0	2	2	0	0	0	0	1	4
KEAP1	198	0.707071	0.29798	0	SMCNAmp	29	0	262	7	6	2	11	2	1	0	0	4	2	0	0	20	4	2	0	1	0	7	0	72	0	16	1	1	25	1	0	3	2	2	7
C19orf57	55	0.327273	0.672727	0	SMCNAmp	0	0	13	2	0	1	0	0	0	0	0	2	0	0	0	2	0	0	0	1	0	0	0	3	0	1	0	3	37	2	0	1	0	0	0
ERBB2	340	0.364706	0.694118	0	SMCNAmp	102	0	212	37	15	14	100	7	12	4	2	12	26	0	0	7	10	4	1	3	0	0	1	7	6	1	4	4	6	2	0	17	41	5	12
CCDC130	51	0.215686	0.784314	0	SMCNAmp	0	1	12	4	0	0	2	1	0	0	0	2	0	0	1	0	0	0	0	0	0	0	0	0	0	0	0	0	32	1	0	0	0	3	5
DGKE	47	0.659574	0.340426	0	SMCNAmp	7	0	20	7	2	3	9	0	0	0	0	0	0	2	1	4	1	2	0	1	0	1	0	1	1	4	0	1	1	0	0	4	1	1	0
DOCK6	30	0.6	0.4	0	SMCNAmp	2	0	7	3	0	1	3	3	1	0	0	0	0	0	0	0	0	2	0	2	0	2	0	0	0	0	0	0	6	0	0	3	1	2	1
OPTC	39	0.25641	0.74359	0	SMCNAmp	0	0	10	0	0	2	19	1	0	0	0	0	1	0	7	0	0	3	0	0	0	0	0	2	1	2	0	0	0	0	0	0	0	0	1
GATA6	62	0.274194	0.758065	0	SMCNAmp	0	1	15	3	1	0	0	2	2	0	0	0	11	1	0	2	6	0	0	0	0	2	0	2	4	0	0	0	4	2	0	3	19	0	0
MYOM1	49	0.795918	0.204082	0	SMCNAmp	4	0	10	5	2	1	0	8	0	1	0	1	0	0	0	12	5	0	0	0	0	1	0	2	0	0	0	1	0	1	3	1	0	5	0
FGFR3	136	0.691176	0.352941	0	SMCNAmp	0	0	571	53	12	3	3	7	0	0	0	0	3	2	3	11	1	5	0	5	0	1	0	4	2	1	1	1	13	1	3	0	2	0	5
CDK12	251	0.414343	0.601594	0	SMCNAmp	34	0	16	20	6	13	83	12	7	1	0	3	16	0	0	5	2	10	1	1	0	2	1	14	6	1	2	6	1	4	0	8	21	4	5
PTPRT	83	0.554217	0.457831	0	SMCNAmp	1	0	10	5	2	0	6	3	11	0	3	3	1	2	0	10	0	3	0	1	1	5	0	0	4	0	1	3	3	1	2	6	4	4	0
DIDO1	73	0.561644	0.452055	0	SMCNAmp	2	0	10	5	0	4	9	4	9	1	2	1	2	0	1	4	0	0	0	3	0	2	0	11	4	0	0	4	4	1	0	0	2	1	0
ASXL1	151	0.569536	0.450331	0	SMCNAmp	2	0	16	16	8	3	4	9	18	3	7	8	2	0	0	13	11	5	0	2	0	5	1	6	1	8	2	0	0	1	1	5	4	2	9
CBFA2T2	49	0.469388	0.530612	0	SMCNAmp	2	1	13	8	2	2	2	1	5	0	2	1	0	1	0	3	11	2	0	1	0	1	0	1	0	0	0	0	0	0	0	1	0	1	4
TSHZ2	80	0.6375	0.3875	0	SMCNAmp	6	0	10	1	0	6	15	4	2	1	1	0	0	0	0	2	0	3	0	1	0	2	0	15	2	5	0	4	4	0	0	7	6	0	1
ZMAT4	117	0.230769	0.794872	0	SMCNAmp	0	0	16	2	8	0	45	4	8	0	1	1	1	1	0	0	6	1	1	0	0	3	2	8	8	2	5	0	3	0	3	5	1	0	1
ITCH	74	0.310811	0.689189	0	SMCNAmp	0	4	14	10	2	2	5	0	18	0	7	3	1	0	0	6	10	0	0	0	0	0	1	0	4	0	1	0	1	0	0	0	0	2	1
TACC1	69	0.318841	0.695652	0	SMCNAmp	1	1	10	1	0	1	26	5	5	1	1	1	1	0	0	3	4	3	0	0	0	1	1	2	2	0	3	0	1	1	2	3	2	0	0
CHMP4B	30	0.433333	0.566667	0	SMCNAmp	0	1	8	2	0	0	1	3	4	0	3	0	0	0	0	0	8	1	0	0	0	0	0	1	0	3	0	1	1	1	0	1	0	0	0
LRRN2	82	0.463415	0.536585	0	SMCNAmp	1	0	22	2	1	4	17	0	0	0	0	1	1	0	11	1	0	1	2	1	0	2	1	14	5	2	1	1	2	0	1	7	1	2	1
TMEM67	65	0.630769	0.369231	0	SMCNAmp	6	1	11	11	1	3	15	0	0	0	2	3	0	1	0	4	0	0	0	3	0	0	0	9	1	2	0	0	0	0	5	0	0	5	0
CDH10	302	0.629139	0.410596	0	SMCNAmp	24	0	132	13	20	4	9	17	1	1	0	5	10	0	0	29	13	5	2	1	0	0	3	63	27	26	12	6	11	1	2	13	8	6	6
SRCAP	161	0.726708	0.304348	0	SMCNAmp	5	0	15	6	5	8	26	16	3	4	1	6	1	1	0	13	0	5	0	10	1	2	0	24	3	8	2	1	0	6	2	7	0	0	5
RPS6KB1	86	0.232558	0.767442	0	SMCNAmp	2	0	19	0	2	2	39	3	1	0	0	0	1	0	1	5	1	2	0	0	0	1	6	2	6	1	2	0	2	0	0	3	2	1	3
PRDM9	155	0.567742	0.451613	0	SMCNAmp	1	0	10	4	9	3	5	13	1	1	0	2	5	5	0	18	6	3	1	1	0	1	1	8	18	7	5	8	7	1	1	11	9	2	2
ADAMTS12	308	0.594156	0.451299	0	SMCNAmp	1	0	145	18	18	4	11	13	3	2	0	7	13	4	0	17	16	7	2	2	0	3	1	63	32	20	13	2	12	3	1	13	11	5	6
HRNR	218	0.766055	0.252294	0	SMCNAmp	4	0	16	15	6	26	23	10	0	2	0	5	1	4	0	19	0	3	0	4	0	3	2	42	16	16	2	4	1	3	1	11	2	0	1
ITGAX	73	0.684932	0.315068	0	SMCNAmp	6	0	14	0	0	3	13	0	2	0	0	2	0	1	0	2	0	1	0	3	2	0	1	29	3	4	0	1	0	2	0	0	1	2	1
KRT8	31	0.709677	0.290323	0	SMCNAmp	8	0	15	2	0	0	2	0	1	0	0	10	1	1	1	0	0	0	0	5	0	2	0	0	1	0	0	0	1	0	0	2	1	0	1
ZNF804B	222	0.698198	0.337838	0	SMCNAmp	0	0	17	3	2	7	3	13	3	4	1	18	15	0	3	26	17	5	2	0	1	6	3	23	4	25	4	2	0	4	3	19	14	0	0
CASD1	43	0.581395	0.418605	0	SMCNAmp	1	0	7	1	2	0	1	0	0	0	0	3	4	0	2	6	2	1	0	0	0	1	3	2	0	5	1	1	0	0	0	5	3	0	0
ABCA8	44	0.659091	0.363636	0	SMCNAmp	4	0	20	5	2	11	8	3	2	1	0	0	1	0	0	0	0	3	0	1	0	1	1	1	0	1	1	1	1	0	0	0	0	1	0
KDR	121	0.760331	0.256198	0	SMCNAmp	3	0	27	8	1	4	2	4	0	1	0	2	2	2	10	3	1	4	1	1	0	6	1	30	5	11	8	5	0	3	0	7	0	1	0
PAPPA2	301	0.740864	0.265781	0	SMCNAmp	1	0	27	18	12	14	36	14	1	1	1	10	3	0	1	44	1	17	1	2	0	0	9	71	4	27	3	3	6	2	1	0	0	0	1
PPARG	86	0.395349	0.627907	0	SMCNAmp	2	0	126	11	33	5	9	2	0	0	1	1	5	0	1	1	0	2	0	0	0	0	1	6	0	0	0	0	2	1	0	3	2	2	0
SLC20A2	97	0.278351	0.721649	0	SMCNAmp	1	0	15	3	5	4	25	5	9	0	2	0	4	0	0	0	2	1	0	1	0	0	1	5	9	2	1	2	3	0	4	0	3	4	2
AKAP9	224	0.660714	0.383929	0	SMCNAmp	1	0	15	27	3	12	3	19	2	1	0	5	14	2	5	21	14	18	2	0	1	1	4	9	3	3	5	0	3	3	3	17	23	10	1
HORMAD1	54	0.462963	0.537037	0	SMCNAmp	3	0	21	5	3	3	8	0	0	0	0	1	0	0	0	1	0	0	0	2	1	1	1	3	6	3	1	1	3	1	0	3	2	1	4
CDH9	200	0.605	0.415	0	SMCNAmp	3	0	14	8	5	4	7	11	1	3	0	7	4	3	0	24	9	0	1	2	0	6	3	17	29	16	11	1	3	3	2	14	4	2	4
UGT3A2	93	0.387097	0.645161	0	SMCNAmp	1	0	12	6	6	1	7	6	1	1	0	2	4	0	0	1	3	0	0	1	0	0	1	7	20	9	9	0	2	0	1	1	4	1	2
BRIP1	68	0.779412	0.235294	0	SMCNAmp	5	0	34	13	3	1	10	4	0	2	0	3	0	0	0	11	0	1	0	0	0	0	0	8	0	0	0	2	1	2	2	0	0	6	0
FBXL7	165	0.412121	0.612121	0	SMCNAmp	0	0	12	10	14	2	11	9	1	2	0	2	7	0	0	11	6	1	3	0	1	3	1	9	24	3	12	1	8	2	1	10	8	3	4
C7	140	0.45	0.571429	0	SMCNAmp	5	0	14	2	4	4	4	0	1	0	1	2	6	0	0	8	7	3	1	1	0	1	2	24	22	11	11	1	2	0	2	4	14	2	3
TRRAP	173	0.572254	0.462428	0	SMCNAmp	0	0	12	22	4	4	4	8	2	1	0	9	14	3	3	10	11	6	0	0	1	0	3	2	6	7	4	1	5	2	3	16	19	8	1
MUC12	34	0.705882	0.294118	0	SMCNAmp	5	0	13	0	1	24	1	0	0	0	0	0	1	0	1	0	0	0	0	0	0	0	0	0	0	0	0	0	0	0	1	0	5	0	0
RELN	102	0.656863	0.401961	0	SMCNAmp	0	0	7	1	2	12	3	12	1	3	2	5	8	5	1	11	7	2	0	1	1	0	1	1	3	1	0	1	3	3	2	8	5	1	2
ZNF652	83	0.216867	0.783133	0	SMCNAmp	0	4	25	2	0	3	58	2	0	0	0	0	0	0	0	2	1	1	0	0	0	1	1	2	1	1	0	1	0	2	4	1	0	0	0
NUFIP2	36	0.666667	0.361111	0	SMCNAmp	6	0	18	1	2	1	6	0	0	0	0	0	0	2	1	4	0	1	0	1	0	0	0	9	1	0	1	0	0	2	2	2	0	1	0
DCDC1	58	0.655172	0.362069	0	SMCNAmp	0	0	15	1	2	3	9	3	0	2	0	7	4	1	1	3	1	5	0	0	0	4	0	0	0	1	2	0	0	1	0	5	2	2	0
MYO10	94	0.404255	0.606383	0	SMCNAmp	0	0	12	8	8	7	8	1	0	0	0	0	1	0	0	2	1	5	3	2	1	3	1	0	17	0	6	0	2	1	1	5	4	4	4
RICTOR	65	0.723077	0.307692	0	SMCNAmp	1	0	10	14	0	1	1	5	1	0	0	2	1	0	0	7	2	3	1	3	0	0	1	9	5	2	0	0	0	0	0	0	7	1	1
ZNF689	47	0.510638	0.510638	0	SMCNAmp	10	0	18	4	4	5	10	2	3	1	1	0	0	1	0	1	0	0	0	1	1	0	0	1	0	1	2	0	0	1	1	3	0	3	2
OR4D2	80	0.35	0.65	0	SMCNAmp	16	0	19	1	1	4	42	0	1	0	0	0	1	0	1	4	0	1	1	0	0	1	3	7	1	6	0	0	0	1	0	2	0	1	1
RNF43	149	0.57047	0.42953	0	SMCNAmp	6	0	23	3	0	3	50	25	3	1	0	2	1	1	1	1	1	7	1	0	0	3	2	6	1	2	0	3	0	5	1	18	1	5	2
TNR	160	0.7	0.30625	0	SMCNAmp	0	0	20	7	8	6	18	8	0	0	1	3	3	0	2	4	0	8	1	1	0	3	6	49	2	15	4	2	3	0	0	5	0	1	1
FOLH1	31	0.677419	0.354839	0	SMCNAmp	0	0	14	4	1	5	5	1	0	0	0	1	2	0	0	2	2	0	0	0	0	1	0	5	1	0	0	0	0	1	0	0	0	1	0
AKAP6	120	0.733333	0.3	0	SMCNAmp	3	0	9	10	0	4	9	3	1	3	0	0	1	1	0	10	0	5	0	1	0	0	0	26	20	5	3	3	2	1	0	8	0	8	0
MED1	75	0.666667	0.333333	0	SMCNAmp	35	0	17	8	2	4	16	2	2	2	0	4	1	0	0	7	1	2	0	1	0	0	0	11	1	3	1	0	0	3	0	2	1	1	0
SGCA	37	0.621622	0.378378	0	SMCNAmp	44	0	12	1	0	2	13	0	0	0	0	0	0	1	0	3	0	2	0	0	0	1	0	4	0	1	1	1	0	1	0	5	0	1	0
SDK2	74	0.621622	0.391892	0	SMCNAmp	2	0	27	2	3	11	14	2	2	0	0	3	1	2	0	1	1	8	0	0	0	2	2	11	2	0	3	0	0	1	0	0	1	3	0
CDH12	255	0.490196	0.541176	0	SMCNAmp	0	0	47	14	21	8	11	6	1	0	0	8	12	1	0	10	12	3	2	2	1	1	3	44	33	7	13	2	10	4	2	12	10	3	7
SSH3	43	0.651163	0.372093	0	SMCNAmp	5	0	10	9	0	2	9	0	0	0	0	1	2	0	0	2	3	2	0	0	0	0	0	6	0	0	0	2	0	1	0	3	1	0	1
CDH18	233	0.532189	0.51073	0	SMCNAmp	2	0	17	12	17	1	8	13	1	1	0	3	11	5	1	10	7	5	3	1	1	5	1	32	31	17	15	0	5	3	1	12	11	4	6
ATP1A4	147	0.387755	0.619048	0	SMCNAmp	6	0	16	6	25	9	32	5	0	1	0	1	3	1	1	3	0	4	0	0	0	1	3	10	16	4	5	1	2	0	3	7	0	4	1
FOXA1	143	0.475524	0.538462	0	SMCNAmp	8	0	70	12	1	21	11	1	0	0	0	1	4	2	0	4	6	0	0	1	0	0	1	2	37	1	7	0	2	23	6	0	2	0	0
BRMS1L	33	0.272727	0.787879	0	SMCNAmp	0	0	10	0	0	0	0	1	0	0	0	0	4	0	0	0	0	1	0	1	0	0	0	3	19	0	3	0	0	0	0	3	0	0	0
KIAA0391	34	0.558824	0.470588	0	SMCNAmp	14	0	14	0	0	1	1	3	0	0	0	1	0	0	0	4	1	0	1	1	0	0	1	6	10	0	0	0	2	1	0	0	0	2	0
PSMA6	32	0.75	0.34375	0	SMCNAmp	7	0	16	6	1	2	2	1	0	0	0	1	0	0	0	2	0	4	0	0	0	0	1	4	7	0	0	0	0	1	0	3	0	0	0
MIPOL1	39	0.512821	0.487179	0	SMCNAmp	1	1	12	7	0	1	1	2	0	0	0	0	0	0	0	1	0	1	0	0	0	0	1	0	6	1	3	2	1	1	7	1	0	3	0
EPHA6	133	0.654135	0.368421	0	SMCNAmp	1	0	15	1	3	0	6	3	0	0	0	2	4	1	0	14	13	2	2	2	1	3	0	33	0	11	14	2	3	1	2	11	1	1	0
CPD	43	0.55814	0.465116	0	SMCNAmp	1	0	15	11	3	1	10	0	0	1	0	3	0	2	0	0	1	0	0	0	0	1	1	3	2	1	0	0	0	1	1	0	2	0	0
TECRL	43	0.55814	0.465116	0	SMCNAmp	0	0	18	1	3	1	1	4	0	1	0	1	1	0	0	2	2	0	1	1	0	0	0	3	3	6	4	0	3	0	2	1	0	3	0
GATA3	196	0.663265	0.341837	0	SMCNAmp	28	0	860	4	29	90	20	5	0	1	0	1	1	0	1	8	1	2	0	0	1	0	1	6	1	4	0	2	9	0	1	6	2	1	0
MMP16	103	0.563107	0.436893	0	SMCNAmp	1	0	12	7	2	5	22	4	0	4	0	7	1	0	0	6	0	0	0	0	0	4	2	0	4	11	0	2	1	2	12	3	0	3	1
PBX1	52	0.596154	0.403846	0	SMCNAmp	5	0	32	3	6	2	8	1	1	0	0	2	0	0	0	1	0	1	0	3	1	3	0	6	1	5	1	0	1	1	0	3	2	0	0
APPBP2	61	0.459016	0.557377	0	SMCNAmp	20	0	18	3	3	2	21	1	2	0	0	2	0	0	0	0	0	1	0	1	0	2	2	9	2	2	1	0	1	1	0	2	1	2	1
HCN1	247	0.441296	0.591093	0	SMCNAmp	0	0	35	16	22	4	10	11	2	1	1	9	16	4	0	8	27	1	3	1	0	3	1	2	23	25	14	0	6	5	1	14	16	5	4
EFCAB5	75	0.586667	0.426667	0	SMCNAmp	4	0	13	14	3	4	16	1	3	0	0	0	3	0	0	6	0	3	0	2	0	1	1	6	0	2	0	0	0	1	2	3	3	1	1
TRIO	194	0.489691	0.525773	0	SMCNAmp	2	0	15	25	13	8	13	7	2	0	0	3	6	0	0	14	4	0	3	6	1	2	1	6	30	3	9	4	7	4	1	7	9	6	3
NEK8	33	0.69697	0.30303	0	SMCNAmp	3	0	10	3	3	4	2	1	0	0	1	1	0	0	0	5	0	2	0	0	0	0	0	1	0	3	1	1	0	1	1	1	0	0	2
UNC5A	48	0.604167	0.395833	0	SMCNAmp	4	0	9	0	0	1	1	1	0	3	0	1	0	1	0	2	0	2	14	2	1	0	0	7	0	3	1	0	0	1	0	2	1	3	1
KIAA1191	43	0.325581	0.674419	0	SMCNAmp	0	12	13	0	0	2	0	0	0	0	0	1	0	0	0	0	0	9	27	0	2	1	0	0	0	0	0	1	0	0	0	0	0	0	0
CDKN1A	68	0.602941	0.397059	0	SMCNAmp	5	0	37	29	2	1	7	0	0	0	0	1	3	1	1	0	1	1	0	0	1	3	2	1	2	1	0	1	6	2	0	0	1	0	1
CDK18	57	0.280702	0.719298	0	SMCNAmp	0	3	13	0	0	3	35	0	0	0	0	1	1	0	1	2	0	3	0	0	0	0	0	2	1	0	0	0	1	1	0	0	0	4	2
TAF3	86	0.5	0.511628	0	SMCNAmp	1	0	11	8	20	1	19	2	0	0	0	3	1	1	1	0	0	6	0	1	1	2	1	16	0	2	0	0	1	0	0	0	0	1	0
LRRK2	64	0.78125	0.234375	0	SMCNAmp	0	0	9	7	1	3	6	6	0	2	0	2	0	2	2	4	0	4	1	2	0	5	0	0	2	0	0	0	2	4	0	9	0	0	1
USP32	99	0.575758	0.424242	0	SMCNAmp	12	0	9	12	2	5	23	4	2	0	0	2	0	0	1	7	0	2	0	2	0	1	2	9	3	4	1	2	2	1	0	3	2	3	4
HEATR6	60	0.516667	0.483333	0	SMCNAmp	15	1	14	4	0	3	17	0	1	0	0	1	1	0	1	3	0	2	0	1	0	2	4	1	0	4	1	2	1	1	0	4	0	3	3
LNX1	57	0.508772	0.491228	0	SMCNAmp	5	0	17	4	0	5	0	8	0	0	0	3	3	0	16	0	0	0	2	1	0	0	1	4	1	1	3	0	1	0	0	0	1	3	0
RHOB	52	0.576923	0.423077	0	SMCNAmp	6	0	66	25	3	1	0	0	0	0	0	0	1	0	1	0	1	0	0	1	0	0	5	2	1	0	0	0	4	1	1	0	1	0	4
SMCHD1	41	0.707317	0.292683	0	SMCNAmp	3	0	13	4	2	5	1	2	0	0	1	0	2	0	0	9	5	1	0	3	0	1	0	0	0	0	0	0	0	3	1	0	0	1	0
UBE2T	40	0.225	0.775	0	SMCNAmp	5	3	10	3	0	2	23	0	0	0	0	1	1	0	2	0	0	0	0	0	0	0	0	2	2	0	0	0	2	0	0	1	1	0	0
GSDMA	61	0.245902	0.754098	0	SMCNAmp	3	0	8	2	0	2	26	1	1	0	0	1	7	1	1	1	0	0	0	0	0	0	0	4	2	0	1	0	3	0	0	3	2	0	3
RAF1	43	0.697674	0.302326	0	SMCNAmp	8	0	23	3	6	4	4	6	0	0	0	0	0	1	1	3	0	1	0	1	0	1	0	5	0	1	0	0	0	1	0	2	1	1	1
SETD1B	45	0.733333	0.266667	0	SMCNAmp	7	0	18	0	3	5	2	15	0	4	0	0	0	0	0	0	0	0	0	0	1	2	0	0	0	0	0	0	3	0	2	0	0	7	1
SPOP	162	0.549383	0.450617	0	SMCNAmp	57	0	103	6	0	3	54	2	2	0	0	2	3	0	0	5	0	1	1	0	0	2	2	2	2	1	1	1	2	46	3	3	2	15	1
ABI3	49	0.244898	0.755102	0	SMCNAmp	6	0	11	2	0	1	33	0	0	1	0	1	0	0	0	0	1	0	0	0	0	0	0	5	1	0	0	0	0	0	1	1	0	1	1
FKBP10	39	0.461538	0.615385	0	SMCNAmp	1	1	17	0	1	0	2	4	1	0	0	1	5	0	0	1	0	0	1	1	0	0	0	0	0	2	0	1	0	1	0	7	13	0	1
TIMP4	45	0.222222	0.777778	0	SMCNAmp	0	0	20	2	21	0	6	1	0	0	1	0	0	0	1	1	0	0	0	0	0	3	1	2	0	1	0	0	3	0	0	0	2	0	0
HDGFL1	39	0.25641	0.74359	0	SMCNAmp	0	3	11	1	15	0	5	2	0	0	0	1	1	0	1	1	0	1	0	0	0	1	2	0	1	1	2	0	2	0	0	2	0	0	0
BCAS1	83	0.361446	0.650602	0	SMCNAmp	0	4	12	4	0	3	16	3	14	1	3	0	0	0	0	2	0	1	0	1	0	0	0	4	9	4	0	1	1	1	0	5	11	0	0
KIF20A	39	0.512821	0.538462	0	SMCNAmp	3	0	8	0	0	0	0	4	0	0	0	0	0	0	0	0	0	3	18	2	0	0	0	4	0	4	0	0	2	0	1	3	0	0	0
ERCC2	48	0.645833	0.354167	0	SMCNAmp	1	0	27	20	2	1	2	3	0	0	0	1	2	0	0	0	1	1	0	0	0	2	2	0	2	0	1	0	1	3	1	0	2	0	1
IQSEC1	43	0.72093	0.27907	0	SMCNAmp	5	1	20	3	5	4	5	5	0	0	1	2	0	1	0	5	0	0	0	1	0	0	0	3	0	1	0	0	0	0	0	2	0	4	1
PPM1D	52	0.480769	0.519231	0	SMCNAmp	19	0	24	4	1	3	18	3	0	0	0	1	0	0	0	4	0	0	0	2	0	0	1	3	1	0	1	0	3	0	0	2	1	3	1
BCAS3	51	0.784314	0.215686	0	SMCNAmp	0	0	43	7	3	1	4	4	0	0	0	1	0	0	0	4	1	1	0	0	0	2	0	11	0	3	0	3	0	0	0	3	2	0	1
HLF	31	0.548387	0.451613	0	SMCNAmp	2	0	16	3	2	2	3	0	0	0	0	1	1	0	0	1	1	2	1	0	0	0	2	1	1	3	0	1	2	1	0	1	1	1	0
CAND2	34	0.764706	0.235294	0	SMCNAmp	13	0	16	1	1	5	5	1	0	1	1	0	0	2	0	0	0	0	0	0	0	4	0	4	0	0	0	0	0	3	0	3	0	2	1
MKRN2	49	0.244898	0.795918	0	SMCNAmp	0	0	32	4	24	1	6	0	0	0	1	0	4	1	1	2	0	0	0	1	0	0	1	2	0	0	0	0	0	0	0	1	1	0	1
TSEN2	70	0.314286	0.685714	0	SMCNAmp	3	0	80	5	32	4	6	5	0	0	1	1	4	0	1	1	0	2	0	0	0	1	1	1	0	0	0	0	2	0	0	1	1	1	0
GDI2	31	0.354839	0.645161	0	SMCNAmp	0	0	13	2	3	0	11	0	0	0	0	0	1	0	0	5	0	0	0	0	0	0	2	0	1	2	0	0	2	0	0	2	0	0	0
MSI2	49	0.326531	0.673469	0	SMCNAmp	2	0	23	6	3	0	22	2	1	0	0	0	1	0	2	2	1	0	0	1	0	0	0	3	0	0	1	0	1	0	0	1	0	1	1
NDC80	70	0.4	0.614286	0	SMCNAmp	0	0	19	12	12	3	1	0	0	0	1	1	5	0	0	4	16	1	0	3	0	1	1	0	1	0	1	0	1	1	2	0	0	2	2
HLA-B	59	0.576271	0.423729	0	SMCNAmp	0	0	16	0	0	2	6	5	0	0	1	4	4	0	0	13	3	0	0	2	0	0	3	1	1	0	0	0	1	0	0	7	5	0	1
KRT39	36	0.666667	0.361111	0	SMCNAmp	7	0	10	3	1	1	5	2	2	0	1	2	1	1	0	3	0	1	0	0	0	1	0	4	1	1	0	0	0	1	0	2	2	2	0
AHCY	34	0.382353	0.617647	0	SMCNAmp	0	0	16	0	1	3	0	1	7	1	4	0	0	0	0	0	3	1	0	3	0	0	3	0	0	1	1	0	0	1	0	0	0	2	2
KRTAP4-5	74	0.540541	0.486486	0	SMCNAmp	32	1	12	0	1	2	6	19	0	3	0	0	10	1	0	1	0	0	1	6	0	0	0	0	1	2	0	0	0	1	0	4	16	1	1
FAM104A	30	0.666667	0.333333	0	SMCNAmp	4	1	10	1	1	2	4	1	0	0	0	0	0	0	0	0	1	10	0	0	0	0	1	6	0	0	2	0	0	0	0	0	1	0	0
RPL19	36	0.277778	0.722222	0	SMCNAmp	4	1	12	2	1	2	21	0	0	0	0	0	2	0	0	0	0	1	0	1	0	0	0	1	0	0	0	0	0	1	0	1	0	1	2
FBXL20	59	0.288136	0.711864	0	SMCNAmp	1	0	14	2	1	0	28	3	2	0	0	0	2	0	0	2	1	0	0	0	0	1	1	3	2	3	1	2	0	0	0	1	3	0	1
ANKRD40	30	0.5	0.5	0	SMCNAmp	12	1	19	4	0	1	10	3	0	0	0	1	0	1	0	1	0	0	0	0	0	0	2	1	1	1	0	0	1	0	0	2	0	0	1
ACSF2	36	0.777778	0.222222	0	SMCNAmp	109	0	46	3	1	5	6	1	0	0	0	2	0	0	0	3	0	5	0	3	0	1	0	2	0	1	0	0	0	0	1	0	0	2	0
TOB1	33	0.515152	0.515152	0	SMCNAmp	62	0	43	0	0	2	9	1	0	0	0	2	0	0	0	0	1	2	0	3	0	1	1	3	1	0	0	1	2	0	0	1	1	1	2
KRT19	46	0.543478	0.478261	0	SMCNAmp	6	0	12	5	0	5	7	1	1	1	0	1	5	0	0	1	0	1	1	0	0	2	0	2	0	0	0	1	0	1	0	3	7	1	1
UNC93B1	43	0.232558	0.790698	0	SMCNAmp	1	0	12	3	4	2	18	0	0	0	0	4	4	0	0	0	2	0	0	0	0	0	0	0	0	0	0	0	0	0	1	1	3	0	2
KRTAP1-1	35	0.628571	0.4	0	SMCNAmp	40	0	14	4	1	0	0	0	1	0	0	2	1	1	0	1	0	4	1	4	0	1	0	1	0	1	0	0	0	0	0	3	10	0	0
EPN3	55	0.218182	0.781818	0	SMCNAmp	3	0	16	2	2	2	37	1	0	0	0	0	2	0	0	4	0	0	0	1	0	0	2	1	0	0	0	0	0	0	0	1	0	0	0
XYLT2	107	0.308411	0.691589	0	SMCNAmp	5	0	41	4	3	4	56	7	2	0	0	1	3	0	0	2	0	1	1	0	0	0	2	1	0	0	1	1	1	0	2	11	2	1	1
MBTD1	34	0.588235	0.411765	0	SMCNAmp	16	0	37	5	0	5	6	0	0	0	0	3	1	0	0	3	1	2	0	1	0	0	0	0	2	1	0	0	1	0	0	0	2	0	1
KRTAP4-3	88	0.375	0.625	0	SMCNAmp	32	9	13	1	2	0	8	19	2	8	0	0	13	0	0	0	1	0	1	0	0	0	0	3	3	0	0	0	0	0	0	1	23	1	2
DCTN5	30	0.266667	0.733333	0	SMCNAmp	1	0	10	1	4	0	17	1	0	0	0	0	0	0	0	1	0	1	0	0	0	0	0	0	0	1	0	0	0	0	0	0	0	3	1
CDKN2A	846	0.248227	0	0.760047	SMCNDel	146	1	1146	23	119	1	32	1	2	1	1	15	66	2	76	108	143	4	13	2	8	1	7	14	74	22	45	0	10	1	4	14	43	1	0
PTEN	580	0.594828	0	0.42069	SMCNDel	26	0	1592	12	12	39	46	16	12	3	1	5	6	45	16	14	15	16	4	5	0	5	7	4	5	14	15	1	17	14	65	15	14	137	9
CHKB	30	0.433333	0	0.566667	SMCNDel	8	0	11	4	0	2	0	1	0	0	0	0	0	0	0	0	0	2	0	0	0	0	0	2	0	0	0	1	17	0	0	1	0	0	0
LRP1B	763	0.720839	0	0.332896	SMCNDel	0	0	405	37	35	13	7	40	3	11	1	26	35	3	1	78	63	10	2	6	3	15	4	139	14	57	22	14	18	19	27	72	11	10	8
FAT1	426	0.758216	0	0.265258	SMCNDel	0	0	206	42	7	19	9	15	7	3	3	4	8	3	0	108	33	16	0	13	0	0	6	38	10	15	8	8	12	3	0	16	9	20	1
NCAPH2	49	0.408163	0	0.591837	SMCNDel	2	3	10	2	0	1	0	1	0	0	0	1	0	0	0	5	0	2	0	0	0	0	0	3	2	1	0	1	27	0	0	0	0	3	0
CRELD2	30	0.666667	0	0.333333	SMCNDel	11	0	9	1	0	2	0	3	0	0	0	2	0	0	0	2	0	0	0	0	0	1	0	3	0	1	0	0	10	0	0	2	0	3	0
CSMD1	476	0.279412	0	0.781513	SMCNDel	0	0	47	14	27	1	63	2	24	6	8	9	20	0	1	22	98	17	7	3	1	13	15	35	17	6	28	0	29	2	23	3	8	0	3
ZNF292	134	0.708955	0	0.291045	SMCNDel	4	0	11	12	0	9	0	15	0	1	0	8	0	0	0	16	2	5	1	3	0	0	2	5	1	8	0	0	0	3	30	8	3	2	0
RB1	350	0.545714	0	0.482857	SMCNDel	4	0	233	60	29	16	28	4	3	1	0	5	6	11	4	18	6	2	1	0	0	13	7	22	8	12	4	12	29	2	37	5	4	8	3
RCBTB2	38	0.552632	0	0.447368	SMCNDel	3	1	9	3	2	2	4	1	1	0	0	0	0	2	0	1	1	1	0	0	0	1	2	4	1	1	0	1	6	1	0	1	0	2	0
PHF11	35	0.314286	0	0.685714	SMCNDel	1	0	15	2	6	1	4	0	0	0	0	0	0	0	0	0	0	1	0	1	0	1	0	0	0	2	0	0	1	0	13	2	0	1	0
FNDC3A	34	0.647059	0	0.352941	SMCNDel	3	1	11	5	2	2	2	3	0	1	0	0	1	0	0	7	1	0	0	0	0	0	1	0	0	1	0	1	0	1	3	0	0	1	2
DCC	56	0.607143	0	0.392857	SMCNDel	0	0	13	1	1	6	2	0	6	3	3	1	2	0	0	11	0	3	2	1	0	4	0	0	1	1	0	0	0	1	1	0	3	2	1
MAP3K1	128	0.625	0	0.382812	SMCNDel	6	0	55	2	3	50	7	0	2	0	0	4	2	4	0	2	3	6	0	2	0	1	0	3	2	1	0	1	12	0	16	1	2	3	0
MANEA	34	0.764706	0	0.235294	SMCNDel	8	0	12	3	0	0	0	0	2	1	0	2	0	1	0	2	0	1	0	0	0	0	0	1	0	4	0	1	0	1	5	7	1	2	0
DMD	363	0.636364	0	0.38292	SMCNDel	0	0	28	22	1	33	10	18	5	1	2	7	35	1	1	35	15	5	0	3	1	12	3	46	2	10	1	1	18	0	5	22	29	15	11
ZC3H13	136	0.676471	0	0.330882	SMCNDel	3	0	17	12	6	5	4	15	3	2	0	6	1	0	0	9	0	3	1	3	0	0	0	13	0	0	0	0	0	4	29	13	0	7	1
DOCK10	43	0.697674	0	0.302326	SMCNDel	3	0	16	0	2	3	3	2	0	1	0	2	0	0	0	0	3	3	1	0	1	7	1	3	0	2	2	0	0	4	0	3	0	0	0
SNX14	41	0.780488	0	0.219512	SMCNDel	5	0	9	5	0	0	0	4	1	1	0	2	0	1	0	6	0	2	0	0	0	0	0	8	0	1	0	1	0	0	8	1	0	0	0
MGA	76	0.763158	0	0.263158	SMCNDel	0	0	14	4	1	7	3	3	2	0	0	2	1	0	0	0	0	2	1	4	2	2	1	17	4	2	0	0	3	3	1	4	1	8	0
OLFM4	31	0.774194	0	0.225806	SMCNDel	9	0	4	2	0	2	0	1	0	0	0	1	0	0	0	3	0	0	0	2	0	0	0	9	0	0	0	0	0	1	7	1	0	2	0
HDLBP	43	0.488372	0	0.511628	SMCNDel	1	0	10	3	6	2	4	1	0	0	0	2	1	1	0	0	3	1	1	0	1	3	0	4	1	0	2	0	2	0	0	4	0	0	1
MDN1	74	0.540541	0	0.459459	SMCNDel	3	2	16	3	1	1	1	13	0	2	0	0	0	0	0	0	1	3	0	6	0	0	2	0	1	0	0	1	0	0	28	6	0	5	0
GJB7	31	0.354839	0	0.645161	SMCNDel	3	0	12	1	0	1	0	0	0	0	0	1	0	0	0	1	0	0	2	0	0	0	0	3	1	0	0	0	0	0	17	2	0	2	0
SMAD4	224	0.616071	0	0.428571	SMCNDel	0	0	98	6	4	6	6	39	16	13	4	12	14	1	0	10	16	1	1	1	0	0	1	17	6	4	2	1	4	4	1	23	21	0	0
PIK3R1	186	0.698925	0	0.306452	SMCNDel	34	0	153	5	5	9	7	8	3	1	1	3	2	12	2	9	3	2	0	2	0	1	1	4	2	1	2	2	11	1	16	4	2	66	0
ACTA2	38	0.368421	0	0.631579	SMCNDel	1	1	8	6	1	2	2	0	0	0	0	0	0	0	2	3	2	0	0	0	0	0	0	0	0	0	1	0	0	0	15	1	0	2	1
LPAR6	43	0.232558	0	0.790698	SMCNDel	0	1	13	0	6	1	3	2	2	0	0	0	1	0	2	2	1	0	0	0	0	0	4	3	2	0	1	0	8	0	0	0	2	2	2
BAP1	135	0.762963	0	0.251852	SMCNDel	125	0	204	12	5	7	2	2	2	1	1	0	3	1	0	3	2	45	12	5	0	10	1	6	0	0	0	1	1	0	2	5	3	5	0
MAP2K4	111	0.522523	0	0.486486	SMCNDel	0	1	48	1	2	28	18	11	8	1	0	1	3	0	0	1	0	0	0	0	0	3	3	3	4	0	1	2	5	3	1	1	7	3	2
