# Supplementary material for: Systematic discovery of the functional impact of somatic genome alterations in individual tumors through tumor-specific causal inference
Source: PLoS Comput Biol. 2019 Jul 5;15(7):e1007088. doi: 10.1371/journal.pcbi.1007088 (PMC6650088; doi:10.1371/journal.pcbi.1007088)
Supplement: S4 Table — (XLSX) [file pcbi.1007088.s005.xlsx]

## Sheet: Supplementary Table S4
Supplementary Table S4. Number of target L1000 genes for 8 most frequent SGA-FIs that are differentially expressed in different tissue types
Genes	L1000	PC3	HA1E	MCF7	VCAP	HEK293T
		prostate	kidney	breast	prostate	kidney
APC	44	26	34	34	26	-
CDKN2A	45	30	33	37	30	-
CDKN2B	13	7	9	10	7	-
KRAS	26	15	18	22	15	-
PIK3CA	29	26	24	29	26	-
PTEN	75	49	51	62	49	-
TP53	61	17	24	26	17	24
TTN	9	-	-	-	7	-
