# Supplementary material for: Systematic discovery of the functional impact of somatic genome alterations in individual tumors through tumor-specific causal inference
Source: PLoS Comput Biol. 2019 Jul 5;15(7):e1007088. doi: 10.1371/journal.pcbi.1007088 (PMC6650088; doi:10.1371/journal.pcbi.1007088)
Supplement: S5 Table — (XLSX) [file pcbi.1007088.s006.xlsx]

## Sheet: Supplementary Table S5
Supplementary Table S5. Percentage of genes involved in the cancer Hallmark processes regulated by SGA-FIs
Gene	# SGA events	# SGA-FI called	Call rate	HALLMARK_TNFA_SIGNALING_VIA_NFKB	HALLMARK_WNT_BETA_CATENIN_SIGNALING	HALLMARK_TGF_BETA_SIGNALING	HALLMARK_IL6_JAK_STAT3_SIGNALING	HALLMARK_APOPTOSIS	HALLMARK_NOTCH_SIGNALING	HALLMARK_PI3K_AKT_MTOR_SIGNALING	HALLMARK_MTORC1_SIGNALING	HALLMARK_E2F_TARGETS	HALLMARK_MYC_TARGETS_V1	HALLMARK_MYC_TARGETS_V2	HALLMARK_EPITHELIAL_MESENCHYMAL_TRANSITION	HALLMARK_INFLAMMATORY_RESPONSE	HALLMARK_P53_PATHWAY	HALLMARK_IL2_STAT5_SIGNALING	HALLMARK_KRAS_SIGNALING_UP	HALLMARK_KRAS_SIGNALING_DN
TP53	2235	2182	0.976286	0.03	0	0.0740741	0.0804598	0.0993789	0.03125	0.0761905	0.07	0.09	0.04	0.0689655	0.05	0.055	0.06	0.035	0.05	0.08
PIK3CA	1054	1054	1	0.07	0.0952381	0.0185185	0.0229885	0.0559006	0.03125	0.0190476	0.005	0.055	0.01	0.0172414	0.09	0.05	0.04	0.07	0.06	0.06
CDKN2A	846	846	1	0.105	0.047619	0.0555556	0.091954	0.0559006	0	0.0761905	0.05	0.08	0.01	0.0344828	0.22	0.135	0.095	0.11	0.16	0.09
LRP1B	765	709	0.926797	0.025	0.0238095	0.0185185	0.0114943	0.0248447	0.03125	0.0285714	0.01	0	0	0	0.04	0.055	0.015	0.03	0.045	0.07
CDKN2B-AS1	617	612	0.991896	0.04	0.0238095	0.0185185	0.0229885	0.0310559	0	0.0285714	0.03	0.08	0.015	0.0344828	0.045	0.04	0.04	0.035	0.035	0.045
PTEN	580	580	1	0.06	0.119048	0.0555556	0.0229885	0.111801	0.03125	0.0571429	0.055	0.19	0.05	0.12069	0.155	0.075	0.09	0.11	0.115	0.095
CDKN2B	611	568	0.929624	0.02	0	0	0	0.00621118	0	0	0.015	0.02	0	0	0.02	0.01	0.015	0.01	0.02	0.015
MUC16	895	523	0.584358	0.035	0.047619	0	0.045977	0.0186335	0	0.00952381	0.005	0.01	0	0	0.02	0.03	0.005	0.04	0.04	0.02
KRAS	503	502	0.998012	0.02	0.0238095	0	0	0.0310559	0	0.0190476	0.04	0.015	0.005	0	0.06	0.065	0.04	0.05	0.085	0.045
CSMD3	918	486	0.529412	0.005	0.047619	0	0.0114943	0	0	0	0.005	0.035	0.01	0.0344828	0.01	0.005	0.005	0.005	0.01	0.025
RYR2	665	475	0.714286	0.05	0	0.037037	0.091954	0.0186335	0	0	0.02	0.005	0	0	0.015	0.065	0.015	0.055	0.045	0.015
ZFHX4	580	470	0.810345	0.025	0.047619	0.037037	0.0574713	0.0124224	0.03125	0	0.01	0.01	0.01	0.0172414	0.03	0.04	0.01	0.035	0.02	0.015
APC	460	460	1	0.08	0.0952381	0.037037	0.103448	0.0993789	0.09375	0.0285714	0.04	0.04	0.005	0.0517241	0.13	0.13	0.095	0.105	0.14	0.105
TTN	1475	459	0.311186	0.015	0	0	0.0229885	0.00621118	0	0.0190476	0	0.015	0.005	0	0.025	0.015	0.005	0.015	0.02	0.025
ARID1A	385	384	0.997403	0.06	0.047619	0	0.0344828	0.0186335	0	0.0190476	0.02	0.06	0.01	0.0689655	0.11	0.04	0.03	0.045	0.095	0.05
MTAP	448	370	0.825893	0.02	0	0	0.0114943	0.00621118	0	0.00952381	0	0.03	0.01	0.0172414	0.03	0	0.005	0.015	0.005	0.015
RB1	350	341	0.974286	0.025	0.0238095	0.037037	0.0114943	0.00621118	0.03125	0.0285714	0.025	0.15	0.04	0.0517241	0.03	0	0.005	0	0.005	0.01
EGFR	342	341	0.997076	0.055	0.0952381	0.0185185	0.045977	0.0434783	0.03125	0.0285714	0.035	0.04	0.01	0	0.11	0.055	0.05	0.035	0.055	0.035
ERBB2	340	328	0.964706	0.035	0	0.0185185	0.0574713	0.0124224	0	0.0190476	0.005	0.045	0.005	0	0.04	0.005	0	0.01	0.015	0.04
WWOX	328	317	0.966463	0.01	0	0	0.0344828	0.00621118	0	0.047619	0.01	0.005	0	0	0.05	0.03	0.02	0.01	0.045	0.08
CCND1	448	312	0.696429	0	0	0	0.0114943	0	0	0.00952381	0	0.045	0.005	0.0172414	0.005	0	0.005	0.005	0.005	0.02
PBRM1	251	250	0.996016	0.065	0.0238095	0.037037	0.0689655	0.0559006	0	0.0571429	0.06	0.015	0.01	0.0344828	0.07	0.12	0.09	0.07	0.085	0.04
FADD	417	244	0.585132	0	0	0	0	0.00621118	0	0	0	0	0	0	0.005	0.005	0.015	0.01	0.005	0.02
FAT1	428	244	0.570093	0.005	0	0	0	0	0	0.00952381	0.005	0	0	0	0.045	0.015	0	0.015	0.015	0.01
CDH10	302	233	0.771523	0.03	0	0	0.0114943	0.0124224	0	0	0.015	0	0	0	0.01	0.02	0.005	0.005	0.015	0.02
VHL	229	229	1	0.035	0.0238095	0.0185185	0.0344828	0.0310559	0.0625	0.00952381	0.045	0.025	0.005	0.0172414	0.095	0.07	0.055	0.075	0.1	0.085
EIF4EBP1	239	204	0.853556	0.04	0	0	0.0229885	0.0186335	0.03125	0.00952381	0	0.005	0	0	0.01	0.02	0.02	0.015	0.01	0.015
CTNNB1	199	199	1	0.095	0.142857	0.0185185	0.0229885	0.0745342	0.09375	0.0761905	0.035	0.04	0.01	0.0172414	0.125	0.065	0.04	0.07	0.08	0.03
GATA3	196	196	1	0.105	0.0714286	0.0555556	0.0574713	0.0745342	0.125	0.0190476	0	0.02	0.005	0	0.095	0.06	0.06	0.055	0.09	0.09
SEC61G	196	196	1	0.035	0	0	0.0229885	0.0745342	0.0625	0.0380952	0.02	0.03	0.005	0.0172414	0.1	0.045	0.045	0.04	0.05	0.055
PGAP3	244	194	0.795082	0	0	0	0.0114943	0	0	0	0.005	0	0	0	0	0	0	0.01	0.01	0.02
KEAP1	198	189	0.954545	0.01	0	0.0185185	0.0344828	0.0310559	0	0.00952381	0.04	0.005	0	0	0.02	0.035	0.03	0.03	0.055	0
USH2A	550	189	0.343636	0.005	0.0238095	0	0.0114943	0.0124224	0	0	0.01	0	0	0	0.015	0.015	0	0.02	0.01	0.015
DNAH5	519	180	0.346821	0.005	0.0238095	0	0	0.00621118	0	0	0.005	0.005	0	0	0.01	0.025	0.01	0.01	0	0.025
KDM6A	179	179	1	0.11	0.047619	0	0.0344828	0.068323	0.03125	0.0380952	0.025	0.005	0	0.0172414	0.16	0.085	0.02	0.07	0.075	0.065
ADAMTS12	309	176	0.569579	0.005	0.0238095	0	0.0229885	0	0	0.00952381	0.01	0	0	0	0.01	0.005	0	0.015	0.015	0.005
PIK3R1	186	174	0.935484	0.005	0	0.0185185	0	0.0186335	0	0	0.02	0.02	0.005	0.0344828	0.03	0.005	0.015	0.01	0.005	0.015
FBXW7	189	174	0.920635	0.01	0	0	0	0.0124224	0	0	0.01	0.015	0	0.0172414	0.025	0.01	0.02	0.01	0.015	0.02
CDH1	177	168	0.949153	0.02	0.119048	0.0185185	0.0229885	0.0124224	0.03125	0.00952381	0.01	0	0	0	0.045	0.025	0.025	0.025	0.02	0.04
NOTCH1	186	166	0.892473	0.01	0	0	0.0344828	0.00621118	0	0.0285714	0	0	0	0	0.025	0	0.005	0.035	0.015	0.065
GRB7	255	166	0.65098	0.005	0	0	0.0114943	0.00621118	0	0	0.005	0.03	0	0	0.005	0	0	0	0	0
MYEOV	393	166	0.422392	0	0.0238095	0	0	0.0124224	0	0.00952381	0	0.02	0	0	0	0	0	0.01	0.005	0.01
COL11A1	271	164	0.605166	0.015	0	0.0185185	0.0114943	0.0248447	0	0	0.01	0	0	0	0.025	0.015	0	0.005	0.015	0.015
NFE2L2	180	160	0.888889	0	0	0	0	0.0124224	0	0	0.02	0.01	0	0	0.015	0	0.015	0.015	0.01	0.02
EP300	188	155	0.824468	0.01	0.0238095	0	0	0.00621118	0	0.00952381	0.005	0	0	0	0.02	0.02	0.005	0	0.02	0.015
SMAD4	228	138	0.605263	0.005	0	0	0.0344828	0.0124224	0	0	0	0	0	0	0.04	0.025	0.005	0	0.01	0.025
FGFR3	136	136	1	0.11	0.047619	0.037037	0.0689655	0.0621118	0	0.047619	0.03	0.01	0.005	0.0172414	0.185	0.13	0.025	0.11	0.15	0.025
BAG4	254	134	0.527559	0.015	0	0	0	0	0	0	0	0.005	0	0	0.005	0.015	0	0.005	0.015	0.015
CCNE1	229	131	0.572052	0	0	0	0	0.00621118	0	0	0.005	0.045	0.005	0.0344828	0.015	0	0	0	0.005	0
DMRTA1	328	129	0.393293	0.005	0	0	0.0114943	0.00621118	0	0	0.005	0.015	0	0	0.005	0	0.005	0.005	0.01	0
SPTA1	454	129	0.284141	0.005	0.0238095	0	0.0114943	0	0	0	0.005	0.025	0	0.0172414	0.015	0.005	0.005	0.005	0.015	0.01
CCSER1	265	126	0.475472	0	0	0	0.0114943	0.00621118	0	0	0.015	0	0.005	0.0172414	0.015	0.015	0.005	0	0.02	0.04
MIEN1	244	125	0.512295	0.005	0	0	0	0.0186335	0	0	0	0	0	0	0.01	0.01	0	0.01	0.005	0
CDH12	277	124	0.447653	0.01	0	0.0185185	0.0114943	0.00621118	0	0	0	0.005	0	0	0.015	0.005	0.005	0.02	0.02	0
BAP1	135	123	0.911111	0.05	0.0238095	0.0185185	0.0114943	0.068323	0	0	0.02	0	0	0.0172414	0.025	0.045	0.035	0.03	0.03	0.025
CASP8	116	116	1	0.025	0.0238095	0	0.0689655	0.0248447	0	0.0190476	0.005	0.005	0	0	0.035	0.045	0.025	0.025	0.035	0.055
SPOP	162	112	0.691358	0.005	0	0	0	0	0.03125	0	0.005	0.02	0	0	0.015	0.015	0.02	0.005	0.025	0.02
XIRP2	364	111	0.304945	0.01	0.0238095	0.0185185	0	0	0.03125	0	0.005	0	0	0	0.01	0.015	0	0.015	0.005	0.005
PPP1R1B	221	111	0.502262	0.005	0	0	0	0	0	0	0	0.02	0.005	0	0	0.005	0.01	0.005	0	0.005
STAG2	121	107	0.884298	0.065	0	0	0.0229885	0.0310559	0.03125	0.00952381	0.015	0	0	0	0.02	0.035	0.02	0.03	0.02	0.01
CTCF	106	100	0.943396	0.025	0	0.0185185	0.0114943	0.0186335	0	0.047619	0.025	0.005	0.005	0.0344828	0.03	0.01	0.01	0.02	0.01	0.015
CDK12	281	95	0.338078	0.005	0	0	0.0114943	0.0186335	0	0	0.01	0.04	0	0	0.04	0.005	0.01	0	0.005	0.04
LETM2	262	95	0.362595	0.015	0.0238095	0	0.0114943	0.0186335	0	0	0	0	0	0	0.005	0	0.005	0.005	0.015	0.01
STK11	92	92	1	0.09	0.047619	0.0925926	0.114943	0.0621118	0.03125	0.047619	0.05	0.005	0.01	0.0172414	0.075	0.17	0.065	0.1	0.115	0.075
RNLS	164	92	0.560976	0.015	0	0	0.0229885	0.00621118	0	0.00952381	0	0.005	0	0	0.01	0.005	0.005	0.005	0.01	0.015
KLLN	166	89	0.536145	0	0	0	0	0.00621118	0	0.0285714	0.005	0.02	0	0	0.02	0.005	0.02	0.005	0.01	0.005
FAM72C	209	78	0.373206	0.005	0	0	0.0229885	0	0	0	0	0.02	0	0	0.005	0.005	0.01	0.005	0.01	0
HCN1	291	78	0.268041	0	0	0	0	0.0124224	0	0.00952381	0	0	0	0	0.005	0.015	0	0.01	0.01	0.01
PHB	84	72	0.857143	0.015	0	0.037037	0	0.00621118	0.03125	0.0190476	0	0	0	0	0	0.005	0.005	0.01	0.025	0.01
SOX4	88	71	0.806818	0.025	0.0238095	0	0.0114943	0.0310559	0	0.00952381	0.005	0.005	0	0	0.035	0.025	0.015	0.01	0.02	0.005
FOXA1	145	65	0.448276	0.005	0	0	0	0.0124224	0	0	0	0	0	0	0.02	0.015	0.02	0.005	0.03	0.045
ELF3	156	64	0.410256	0.045	0.0238095	0	0	0.0124224	0.03125	0	0.015	0.005	0.005	0.0172414	0.02	0.02	0	0.01	0	0.01
CREBBP	196	62	0.316327	0.01	0.0238095	0	0	0	0	0	0	0	0	0	0.015	0.005	0	0	0.01	0.005
PPARG	87	58	0.666667	0.035	0	0	0.0229885	0.0248447	0	0	0.01	0.005	0	0	0.05	0.01	0.005	0.01	0.005	0.01
ATP1A4	195	55	0.282051	0.04	0	0	0.0114943	0.0124224	0	0	0.005	0.075	0.01	0	0.03	0	0.01	0.005	0	0.005
NEFH	119	55	0.462185	0	0.0238095	0	0.0114943	0.00621118	0.03125	0	0.005	0	0	0	0.03	0.02	0.02	0.025	0.045	0.035
HRAS	57	54	0.947368	0.02	0	0.037037	0.045977	0.0186335	0	0.00952381	0.01	0	0	0.0172414	0.07	0.02	0.035	0.03	0.045	0.045
NBPF1	169	51	0.301775	0.015	0.0238095	0	0.0114943	0.00621118	0	0	0	0	0	0	0.015	0.015	0.015	0	0.005	0.025
MBIP	100	50	0.5	0	0	0.037037	0.0114943	0.00621118	0	0	0	0	0	0	0	0.02	0.02	0.005	0.01	0.01
CHIC2	59	50	0.847458	0.01	0	0	0.0229885	0.0186335	0.03125	0.00952381	0.025	0.03	0.015	0.0172414	0.015	0.01	0.025	0.015	0.01	0.045
XYLT2	108	50	0.462963	0.01	0.0238095	0	0.0229885	0.0124224	0	0	0	0	0	0	0.025	0.01	0	0	0.02	0.02
MAP3K1	178	47	0.264045	0.015	0.0238095	0	0.0114943	0.00621118	0.0625	0.0190476	0.005	0	0	0	0.01	0.01	0.02	0.005	0.015	0.035
TMPRSS13	66	47	0.712121	0.005	0	0	0	0.0124224	0	0	0	0	0	0.0172414	0.005	0.025	0.005	0.015	0.025	0.035
LRRN2	146	47	0.321918	0.005	0	0	0	0	0	0.00952381	0.005	0.04	0.01	0	0.005	0.005	0	0.005	0	0
GSX2	61	45	0.737705	0.025	0.0238095	0.0185185	0.0114943	0.0372671	0	0.00952381	0.01	0.02	0	0	0.035	0.01	0.035	0.01	0.005	0.01
TBC1D3P1-DHX40P1	119	45	0.378151	0.02	0	0.0185185	0.0114943	0	0	0.00952381	0	0	0	0	0.005	0.005	0	0	0.015	0.015
RBM10	81	45	0.555556	0.01	0	0	0.0344828	0.0124224	0.03125	0	0.005	0	0	0	0.02	0.005	0	0.02	0	0.005
PDGFRA	144	45	0.3125	0.005	0.0238095	0	0.0229885	0.0124224	0	0.00952381	0	0.005	0.005	0	0.01	0.025	0	0.01	0.025	0.005
RNF43	157	41	0.261146	0.01	0	0	0	0.00621118	0	0.00952381	0.005	0.01	0	0	0.015	0.01	0.02	0.01	0.01	0.015
C22orf34	82	40	0.487805	0.005	0.0238095	0	0	0.0124224	0	0.0190476	0	0.02	0.04	0.0172414	0.005	0.005	0.025	0.01	0	0
MAP2K4	132	38	0.287879	0.025	0.0238095	0.0185185	0.0114943	0.0186335	0	0	0	0	0	0	0.03	0.025	0.02	0.005	0.01	0.02
MARCH9	81	38	0.469136	0.01	0	0.0185185	0	0.0310559	0	0.0285714	0.01	0.025	0.02	0	0.005	0.01	0.01	0.03	0.005	0.04
PTRH2	103	37	0.359223	0.005	0.0238095	0	0	0	0.0625	0	0	0	0	0	0.005	0.01	0.01	0.005	0.015	0.02
RHOB	53	35	0.660377	0.05	0	0.0185185	0	0.0124224	0	0.0190476	0.015	0	0	0.0172414	0.015	0.015	0.01	0.02	0.015	0.005
AGAP2-AS1	77	31	0.402597	0.005	0	0	0.0114943	0.0186335	0.0625	0.00952381	0.005	0.025	0.005	0	0.01	0.02	0.01	0.005	0	0.025
TSEN2	70	30	0.428571	0.02	0	0	0	0.0310559	0	0	0.015	0.005	0	0	0.03	0.005	0.005	0.02	0.02	0.025
