# Supplementary material for: Systematic discovery of the functional impact of somatic genome alterations in individual tumors through tumor-specific causal inference
Source: PLoS Comput Biol. 2019 Jul 5;15(7):e1007088. doi: 10.1371/journal.pcbi.1007088 (PMC6650088; doi:10.1371/journal.pcbi.1007088)
Supplement: S6 Table — (XLSX) [file pcbi.1007088.s007.xlsx]

## Sheet: Supplementary Table S6
Supplementary Table S6. SGA-FI pairs sharing common target genes
SGA-FI 1	SGA-FI 2	# SGA-FI 1 target DEGs	# SGA-FI 2 target DEGs	# common target DEGs	log10 p value (hypergeometric test)	FDR p value
PBRM1	VHL	818	964	304	-197.52	6.0563e-193
PIK3CA	GATA3	755	888	284	-196.255	5.57807e-192
KEAP1	STK11	291	1057	201	-189.917	8.09573e-186
KRAS	STK11	635	1057	277	-189.071	4.25512e-185
KRAS	APC	635	1361	288	-169.489	1.30247e-165
FGFR3	KDM6A	571	686	205	-158.092	2.70412e-154
PTEN	ARID1A	1618	698	302	-147.972	3.05487e-144
RYR2	ZFHX4	379	335	123	-128.288	1.29158e-124
ARID1A	KDM6A	698	686	191	-121.282	1.16475e-117
GATA3	CDH1	888	404	167	-119.069	1.71049e-115
USH2A	STK11	203	1057	129	-113.017	1.75339e-109
KRAS	KEAP1	635	291	122	-105.323	7.94547e-102
PIK3CA	CDH1	755	404	146	-104.151	1.09128e-100
CTNNB1	ARID1A	821	698	187	-101.485	4.69101e-98
RYR2	STK11	379	1057	158	-100.88	1.76224e-97
MUC16	LRP1B	213	405	92	-99.4145	4.82911e-96
ERBB2	GATA3	314	888	135	-98.229	6.96646e-95
TTN	LRP1B	234	405	93	-96.3388	4.95056e-93
ZFHX4	STK11	335	1057	146	-96.3291	4.95056e-93
APC	NEFH	1361	180	120	-95.3636	4.34338e-92
CDKN2A	FAT1	1293	206	124	-93.2223	5.72683e-90
GATA3	PHB	888	191	106	-91.804	1.43222e-88
GATA3	AKT1	888	220	112	-91.4474	3.11443e-88
ZNF536	KEAP1	94	291	60	-87.5557	2.32563e-84
EIF4EBP1	GATA3	160	888	94	-84.5226	2.40926e-81
WWOX	CCSER1	686	114	76	-83.2254	4.59312e-80
APC	FBXW7	1361	217	120	-81.4229	2.80688e-78
PIK3CA	ERBB2	755	314	114	-80.8189	1.08744e-77
RYR2	USH2A	379	203	77	-79.7165	1.32903e-76
PTEN	CTNNB1	1618	821	247	-79.2536	3.73003e-76
TTN	MUC16	234	213	66	-76.3721	2.74804e-73
PPARG	KDM6A	128	686	73	-72.4969	1.99731e-69
ZNF536	KRAS	94	635	63	-71.2913	3.10885e-68
LRP1B	STK11	405	1057	135	-71.0645	5.08774e-68
USH2A	ZFHX4	203	335	68	-69.6848	1.18477e-66
PBRM1	BAP1	818	329	110	-69.6335	1.29612e-66
ZNF536	STK11	94	1057	70	-68.7058	1.06764e-65
GATA3	ACSF2	888	155	82	-68.4613	1.82537e-65
FAT1	NOTCH1	206	310	64	-65.3569	2.26218e-62
NF2	VHL	197	964	90	-64.6293	1.17777e-61
STK11	SFTA3	1057	95	67	-63.0785	4.08508e-60
ZFHX4	KRAS	335	635	95	-62.8678	6.4775e-60
RYR2	LRP1B	379	405	83	-61.2903	2.3919e-58
KRAS	LRP1B	635	405	101	-60.9977	4.58461e-58
CDKN2B-AS1	EGFR	515	598	109	-60.9017	5.59173e-58
NF2	PBRM1	197	818	82	-60.5963	1.10515e-57
WWOX	SMAD4	686	98	59	-60.5054	1.33329e-57
PTEN	PIK3R1	1618	187	101	-59.7108	8.13578e-57
WWOX	ARID1A	686	698	130	-58.635	9.4911e-56
ERBB2	ARID1A	314	698	91	-57.3742	1.69548e-54
GATA3	RUNX1	888	122	66	-55.9048	4.89873e-53
RYR2	ADAMTS12	379	146	54	-54.7346	7.10997e-52
CDKN2A	LRP1B	1293	405	129	-54.6611	8.26217e-52
ZFHX4	LRP1B	335	405	73	-53.4796	1.23151e-50
CDH10	STK11	156	1057	74	-51.6756	7.70102e-49
SSX3	NF2	78	197	36	-51.5114	1.10388e-48
CDH1	AKT1	404	220	61	-51.4064	1.38094e-48
GATA3	TOB1	888	105	59	-51.3062	1.70944e-48
CDKN2B-AS1	PTEN	515	1618	155	-48.9223	4.06743e-46
LRP1B	CDH10	405	156	52	-48.3623	1.45211e-45
ACSF2	TOB1	155	105	35	-47.9054	4.09054e-45
EGFEM1P	ZNF536	54	94	26	-46.9442	3.68022e-44
CSMD3	KRAS	202	635	65	-46.6303	7.46212e-44
CSMD3	ZFHX4	202	335	52	-46.2113	1.92765e-43
RYR2	KRAS	379	635	84	-46.0897	2.51113e-43
PTEN	EGFR	1618	598	164	-45.8052	4.76091e-43
MUC16	STK11	213	1057	79	-45.2586	1.65111e-42
FAT1	CASP8	206	312	49	-43.2352	1.71677e-40
PIK3CA	PTEN	755	1618	183	-42.8435	4.16967e-40
CDH1	RUNX1	404	122	44	-42.6874	5.8883e-40
PHB	ACSF2	191	155	38	-42.4783	9.39601e-40
ERBB2	MED1	314	52	31	-42.4249	1.04771e-39
RYR2	MUC16	379	213	52	-42.0499	2.45041e-39
GATA3	PTRH2	888	90	49	-41.725	5.10725e-39
C1orf229	CDH1	38	404	29	-41.4425	9.65913e-39
FGFR3	ARID1A	571	698	100	-41.4065	1.03558e-38
NOTCH1	CASP8	310	312	55	-41.2568	1.44267e-38
ERBB2	KDM6A	314	686	75	-41.1319	1.89891e-38
CDKN2A	EGFR	1293	598	139	-41.0386	2.32425e-38
HRAS	NOTCH1	347	310	57	-41.0173	2.41005e-38
RYR2	CSMD3	379	202	50	-40.7369	4.53973e-38
APC	PBRM1	1361	818	170	-40.4084	9.55546e-38
MUC16	KRAS	213	635	61	-40.3696	1.03232e-37
TSEN2	KDM6A	83	686	43	-40.1994	1.5093e-37
CDKN2A	ARID1A	1293	698	150	-39.9742	2.50499e-37
CDKN2A	KDM6A	1293	686	148	-39.639	5.35776e-37
RB1	KDM6A	237	686	65	-39.6283	5.4279e-37
TBC1D3P1-DHX40P1	GATA3	97	888	49	-39.6114	5.5788e-37
KEAP1	SFTA3	291	95	35	-39.4598	7.82192e-37
CDKN2A	CASP8	1293	312	96	-39.1151	1.71039e-36
ZNF536	SFTA3	94	95	26	-39.1012	1.74681e-36
PIK3CA	PHB	755	191	61	-39.0719	1.84816e-36
NF2	BAP1	197	329	46	-39.0636	1.86383e-36
HRAS	CASP8	347	312	55	-38.5208	6.43496e-36
COL11A1	STK11	85	1057	48	-38.3396	9.66408e-36
CSMD3	STK11	202	1057	70	-37.8477	2.96793e-35
CDKN2A	WWOX	1293	686	145	-37.7313	3.84061e-35
APC	ARID1A	1361	698	150	-37.3038	1.01725e-34
ERBB2	CDK12	314	50	28	-37.2303	1.19043e-34
CDKN2A	TTN	1293	234	81	-37.2268	1.19043e-34
CCND1	GATA3	137	888	54	-36.4971	6.3244e-34
PTEN	SEC61G	1618	616	152	-36.4043	7.75507e-34
APC	CTNNB1	1361	821	163	-36.0917	1.57722e-33
RHOB	KDM6A	72	686	38	-35.9734	2.05115e-33
MUC16	ZFHX4	213	335	45	-35.7673	3.26575e-33
MIR30B	C22orf34	62	197	26	-35.7209	3.59941e-33
CSMD3	LRP1B	202	405	47	-35.5653	5.10287e-33
CDH1	ORMDL3	404	47	28	-35.1658	1.2683e-32
CDKN2A	PTEN	1293	1618	239	-35.0547	1.62309e-32
CDKN2A	PBRM1	1293	818	156	-35.0035	1.80967e-32
RYR2	CDH10	379	156	41	-34.5268	5.37416e-32
STAG2	KDM6A	100	686	42	-34.4116	6.9446e-32
PIK3CA	CCND1	755	137	49	-34.1002	1.40992e-31
SSX3	VHL	78	964	42	-34.0733	1.48689e-31
FGFR3	STAG2	571	100	39	-33.5352	5.08775e-31
CDH1	ACSF2	404	155	41	-33.5137	5.29976e-31
CDKN2A	SEC61G	1293	616	129	-33.0537	1.51557e-30
CDKN2B-AS1	WWOX	515	686	84	-32.8361	2.48033e-30
KRAS	ARID1A	635	698	94	-32.7064	3.31538e-30
PIK3CA	ZFHX4	755	335	71	-32.5573	4.63399e-30
ARID1A	FBXW7	698	217	56	-32.2018	1.04196e-29
BRAF	TMPRSS13	36	134	19	-31.9886	1.68844e-29
CCND1	ERBB2	137	314	35	-31.8897	2.10332e-29
KRAS	SFTA3	635	95	38	-31.4538	5.69104e-29
USH2A	SFTA3	203	95	27	-31.2734	8.48787e-29
FGFR3	RHOB	571	72	33	-31.2733	8.48787e-29
BAP1	VHL	329	964	77	-31.1816	1.04012e-28
TTN	KRAS	234	635	54	-30.4693	5.3209e-28
TBC1D3P1-DHX40P1	CDH1	97	404	32	-29.6341	3.61215e-27
AKT1	ACSF2	220	155	31	-29.5802	4.05829e-27
WWOX	KRTAP4-3	686	54	30	-29.401	6.08432e-27
KRAS	NEFH	635	180	47	-29.13	1.12701e-26
STK11	MBIP	1057	59	35	-29.1247	1.13212e-26
PIK3CA	AKT1	755	220	55	-29.1136	1.1529e-26
MTAP	NOTCH1	222	310	39	-29.0512	1.32099e-26
WWOX	ERBB2	686	314	62	-28.9404	1.69248e-26
ADAMTS12	STK11	146	1057	52	-28.8721	1.96608e-26
CCSER1	SMAD4	114	98	22	-28.8047	2.27966e-26
GATA3	KDM6A	888	686	105	-28.7257	2.71459e-26
SSX3	PBRM1	78	818	36	-28.677	3.01567e-26
ZNF536	C22orf34	94	197	25	-28.4852	4.65611e-26
KRT13	KRTAP1-1	57	54	16	-28.4383	5.15077e-26
CDH1	PHB	404	191	40	-28.3974	5.61936e-26
PIK3CA	EIF4EBP1	755	160	47	-28.3228	6.62711e-26
APC	FGFR3	1361	571	119	-28.1942	8.84886e-26
EGFR	STK11	598	1057	106	-28.1187	1.04578e-25
PIK3CA	PGAP3	755	75	34	-27.9363	1.58075e-25
WWOX	KDM6A	686	686	90	-27.8336	1.98866e-25
WWOX	FHIT	686	27	22	-27.5294	3.97972e-25
CDKN2B-AS1	KDM6A	515	686	77	-27.4821	4.40788e-25
ERBB2	PPARG	314	128	31	-27.4774	4.42683e-25
PTEN	KRAS	1618	635	139	-27.4711	4.46162e-25
C22orf34	RLN3	197	48	20	-27.44	4.76196e-25
BRIP1	GATA3	39	888	27	-27.3154	6.30257e-25
PGAP3	GATA3	75	888	35	-26.892	1.66014e-24
TTN	DNAH5	234	118	27	-26.7238	2.42983e-24
MAP3K1	GATA3	61	888	32	-26.7145	2.46654e-24
USH2A	KRAS	203	635	47	-26.615	3.0821e-24
APC	WWOX	1361	686	130	-26.6041	3.14054e-24
LRP1B	DNAH5	405	118	32	-26.5473	3.55657e-24
ARID1A	PIK3R1	698	187	47	-26.5159	3.79994e-24
TTN	APC	234	1361	70	-26.3875	5.07564e-24
GATA3	MAP2K4	888	49	29	-26.3352	5.68924e-24
PBRM1	NEFH	818	180	49	-26.2415	7.01571e-24
PTEN	CCND1	1618	137	57	-26.1916	7.82227e-24
CDKN2A	NOTCH1	1293	310	79	-26.0787	1.00844e-23
SGCA	ACSF2	56	155	19	-26.0752	1.01046e-23
EGFEM1P	KEAP1	54	291	22	-26.0534	1.05621e-23
MAP3K1	CDH1	61	404	25	-26.0326	1.10156e-23
BAG4	GATA3	50	888	29	-25.9769	1.23752e-23
ITGA3	GATA3	50	888	29	-25.9769	1.23752e-23
ARID1A	PBRM1	698	818	97	-25.971	1.24733e-23
PHB	TOB1	191	105	24	-25.9347	1.34798e-23
CDH1	MDM4	404	24	18	-25.5863	2.98927e-23
TBC1D3P1-DHX40P1	PHB	97	191	23	-25.263	6.25788e-23
C1orf229	ORMDL3	38	47	13	-25.2528	6.3706e-23
KIAA1191	PBRM1	25	818	21	-25.227	6.72135e-23
GATA3	MBTD1	888	53	29	-24.9688	1.2114e-22
ITGA3	MBTD1	50	53	14	-24.9475	1.26508e-22
RBM10	KDM6A	59	686	28	-24.9385	1.28426e-22
NEFH	VHL	180	964	51	-24.884	1.4479e-22
CTNNB1	CTCF	821	175	47	-24.8385	1.59914e-22
TLK2	GATA3	45	888	27	-24.7838	1.80381e-22
CTNNB1	FGFR3	821	571	85	-24.6832	2.26201e-22
PIK3CA	CDKN2A	755	1293	130	-24.6456	2.45287e-22
RNLS	CASP8AP2	110	36	15	-24.6214	2.57955e-22
LRP1B	ADAMTS12	405	146	33	-24.5728	2.86943e-22
CDKN2A	STK11	1293	1057	161	-24.5449	3.04397e-22
EGFEM1P	C22orf34	54	197	19	-24.3756	4.4708e-22
CSMD3	USH2A	202	203	29	-24.3621	4.58816e-22
USH2A	KEAP1	203	291	33	-24.3544	4.64539e-22
CDKN2A	FBXW7	1293	217	63	-24.2092	6.45646e-22
RYR2	KEAP1	379	291	42	-24.1687	7.05026e-22
PHB	ORMDL3	191	47	18	-24.1596	7.16208e-22
AKT1	RUNX1	220	122	25	-24.1514	7.2619e-22
APC	SYNE1	1361	75	38	-24.099	8.15016e-22
PHB	AKT1	191	220	29	-24.0542	8.9911e-22
RYR2	COL11A1	379	85	26	-23.8941	1.2932e-21
MED1	GATA3	52	888	28	-23.8647	1.37706e-21
DNAH5	WWOX	118	686	36	-23.846	1.43018e-21
TTN	ARID1A	234	698	49	-23.7806	1.65454e-21
PTEN	GATA3	1618	888	164	-23.6851	2.0514e-21
CDKN2A	ERBB2	1293	314	76	-23.5789	2.60653e-21
PDGFRA	EGFR	38	598	22	-23.5472	2.79014e-21
ZFHX4	GATA3	335	888	65	-23.4876	3.1849e-21
CDKN2A	CCND1	1293	137	49	-23.4209	3.69542e-21
ITGA3	ACSF2	50	155	17	-23.3748	4.09003e-21
PPARG	ARID1A	128	698	37	-23.3029	4.80252e-21
TBP	TMPRSS13	36	134	15	-23.2653	5.2126e-21
PIK3R1	CTCF	187	175	26	-23.1846	6.24663e-21
PTRH2	AKT1	90	220	22	-23.1108	7.36776e-21
USH2A	ADAMTS12	203	146	25	-22.9831	9.84077e-21
CDKN1A	SOX4	42	88	14	-22.7827	1.55385e-20
CDKN2A	SYNE1	1293	75	36	-22.5757	2.49109e-20
TBC1D3P1-DHX40P1	ACSF2	97	155	20	-22.5471	2.64805e-20
MUC16	XIRP2	213	61	19	-22.5322	2.72755e-20
CDKN2B-AS1	SEC61G	515	616	66	-22.3508	4.12309e-20
PTEN	KDM6A	1618	686	135	-22.0578	8.05676e-20
PIK3CA	CDK12	755	50	25	-22.0316	8.51958e-20
CSMD3	ZNF536	202	94	21	-21.9702	9.76838e-20
TOB1	MBTD1	105	53	15	-21.9251	1.07893e-19
TTN	XIRP2	234	61	19	-21.7416	1.63874e-19
STK11	CPS1	1057	33	23	-21.7236	1.70026e-19
RYR2	TTN	379	234	36	-21.7048	1.76778e-19
RAF1	KDM6A	31	686	20	-21.6378	2.05349e-19
WWOX	KRTAP4-5	686	45	23	-21.5389	2.56702e-19
PIK3CA	ORMDL3	755	47	24	-21.4581	3.07821e-19
GATA3	SPOP	888	160	43	-21.4487	3.13212e-19
KRAS	CDH10	635	156	37	-21.4293	3.26077e-19
DNAH5	ARID1A	118	698	34	-21.4054	3.4301e-19
MIEN1	GATA3	96	888	34	-21.3695	3.70995e-19
FGFR3	SOX4	571	88	28	-21.3565	3.80571e-19
SGCA	GATA3	56	888	27	-21.3527	3.82259e-19
PIK3CA	C1orf229	755	38	22	-21.338	3.9374e-19
GATA3	CCDC182	888	47	25	-21.1911	5.49963e-19
PIK3CA	ARID1A	755	698	85	-21.1863	5.53728e-19
CDH1	PTRH2	404	90	25	-21.1441	6.07653e-19
LETM2	GATA3	62	888	28	-21.1353	6.17486e-19
ZFHX4	SPTA1	335	65	21	-21.0747	7.06978e-19
ACSF2	MBTD1	155	53	16	-21.0506	7.44109e-19
CSMD3	KEAP1	202	291	30	-20.9782	8.75561e-19
KRTAP4-5	KRTAP4-3	45	54	12	-20.9643	9.00139e-19
C22orf34	NDUFB7	197	35	15	-20.8964	1.04817e-18
EPHA2	CASP8	52	312	19	-20.888	1.06428e-18
WWOX	TCF7L2	686	33	20	-20.8353	1.19684e-18
SEC61G	CHIC2	616	268	46	-20.8246	1.22155e-18
CDKN2A	HRAS	1293	347	76	-20.7359	1.49222e-18
FGFR3	PPARG	571	128	32	-20.7316	1.50097e-18
MTAP	KDM6A	222	686	44	-20.6863	1.65963e-18
WWOX	KRTAP1-1	686	54	24	-20.598	2.02566e-18
ELF3	GATA3	36	888	22	-20.5445	2.27506e-18
PBRM1	KDM6A	818	686	87	-20.5441	2.27506e-18
CDKN2A	KRAS	1293	635	109	-20.5412	2.28113e-18
COL11A1	LRP1B	85	405	24	-20.4799	2.61661e-18
SOX4	KDM6A	88	686	29	-20.3769	3.30373e-18
C1orf229	FAHD1	38	18	9	-20.2548	4.35938e-18
PIK3CA	MIEN1	755	96	31	-20.2213	4.69056e-18
SSX3	KIAA1191	78	25	11	-20.1877	5.04822e-18
SGCA	ITGA3	56	50	12	-20.133	5.7034e-18
RB1	RHOB	237	72	19	-20.0864	6.32471e-18
WWOX	ACVR2A	686	40	21	-20.0367	7.06484e-18
STK11	HEBP1	1057	45	25	-19.983	7.96478e-18
APC	SMAD4	1361	98	39	-19.9301	8.96165e-18
PIK3CA	ACSF2	755	155	38	-19.9228	9.07925e-18
CDH1	SHISA4	404	23	15	-19.9052	9.4192e-18
CTNNB1	KDM6A	821	686	86	-19.8722	1.01251e-17
WWOX	NEFH	686	180	39	-19.8407	1.0845e-17
GATA3	APPBP2	888	38	22	-19.8135	1.15035e-17
SGCA	MBTD1	56	53	12	-19.7937	1.19941e-17
APC	CASP8	1361	312	72	-19.7853	1.21847e-17
FAM72C	GATA3	34	888	21	-19.7751	1.24265e-17
STK11	NKX2-1	1057	34	22	-19.7093	1.44081e-17
CTCF	CASP8	175	312	28	-19.6818	1.52933e-17
GATA3	PPM1D	888	43	23	-19.615	1.77074e-17
GATA3	BCAS3	888	43	23	-19.615	1.77074e-17
2018-03-09	CHIC2	266	268	31	-19.5525	2.03719e-17
GATA3	DHX40	888	31	20	-19.4159	2.7803e-17
STK11	CDH12	1057	47	25	-19.357	3.17261e-17
CDH1	MAP2K4	404	49	19	-19.3467	3.23745e-17
CDKN2A	MUC16	1293	213	56	-19.3131	3.48519e-17
SEC61G	2018-03-09	616	266	44	-19.2835	3.71726e-17
FSBP	CDH1	20	404	14	-19.2815	3.72109e-17
APC	STK11	1361	1057	154	-19.2582	3.91247e-17
ZBTB7B	HORMAD1	35	24	9	-19.1911	4.55074e-17
CDKN2A	DNAH5	1293	118	41	-19.1567	4.90764e-17
ZFHX4	ERBB2	335	314	36	-19.1378	5.10897e-17
ZFHX4	CDH10	335	156	27	-19.1127	5.39338e-17
ERBB2	MIEN1	314	96	22	-19.039	6.36901e-17
COL1A1	GATA3	36	888	21	-19.0337	6.4246e-17
MTAP	CDKN2B-AS1	222	515	37	-18.9675	7.44151e-17
WWOX	SYNE1	686	75	26	-18.9669	7.44151e-17
SYNE1	FBXW7	75	217	18	-18.928	8.11105e-17
GATA3	MSI2	888	25	18	-18.8653	9.33976e-17
CHIC2	AGAP2-AS1	268	129	23	-18.8131	1.04952e-16
ABCC3	SGCA	43	56	11	-18.805	1.06576e-16
USH2A	LRP1B	203	405	32	-18.792	1.09446e-16
ERBB2	PGAP3	314	75	20	-18.7787	1.12456e-16
COL18A1	NEFH	30	180	13	-18.7651	1.15298e-16
CDKN2A	SMAD4	1293	98	37	-18.765	1.15298e-16
CDH10	ADAMTS12	156	146	20	-18.7543	1.17768e-16
EGFEM1P	KRAS	54	635	22	-18.638	1.53439e-16
SGCA	WFIKKN2	56	29	10	-18.6136	1.61744e-16
MUC16	ADAMTS12	213	146	22	-18.5352	1.93102e-16
PTRH2	ACSF2	90	155	17	-18.5114	2.03338e-16
SI	STK11	50	1057	25	-18.4928	2.11521e-16
CDKN2A	FGFR3	1293	571	98	-18.4799	2.17175e-16
PTEN	FBXW7	1618	217	62	-18.4112	2.53579e-16
APC	ERBB2	1361	314	70	-18.3678	2.793e-16
TTN	SYNE1	234	75	18	-18.3351	3.00218e-16
RB1	SOX4	237	88	19	-18.28	3.39694e-16
CTNNB1	FBXW7	821	217	44	-18.081	5.35485e-16
RYR2	RBM10	379	59	19	-18.0756	5.40422e-16
COL11A1	MUC16	85	213	18	-18.0142	6.20475e-16
C22orf34	KEAP1	197	291	27	-17.9826	6.65213e-16
HRAS	KDM6A	347	686	51	-17.9123	7.78282e-16
PIK3CA	TBC1D3P1-DHX40P1	755	97	29	-17.9116	7.78282e-16
MUC16	CDH10	213	156	22	-17.8936	8.0879e-16
CCDC182	AKT1	47	220	15	-17.8471	8.97234e-16
WWOX	PGAP3	686	75	25	-17.7846	1.03297e-15
PTEN	CTCF	1618	175	54	-17.7631	1.08191e-15
ZNF652	CDH1	29	404	15	-17.754	1.10138e-15
APC	TMPRSS13	1361	134	43	-17.7105	1.21363e-15
NEFH	ZNF469	180	35	13	-17.6911	1.26521e-15
RYR2	TNR	379	20	13	-17.6425	1.4107e-15
KMT2B	ARID1A	24	698	16	-17.6342	1.4333e-15
ZFHX4	ADAMTS12	335	146	25	-17.6119	1.50425e-15
MED13	GATA3	36	888	20	-17.5715	1.64582e-15
ARID1A	TSEN2	698	83	26	-17.5167	1.86145e-15
PTEN	SPOP	1618	160	51	-17.4876	1.98475e-15
STK11	RBM10	1057	59	26	-17.461	2.10338e-15
MAP3K1	AKT1	61	220	16	-17.4594	2.10482e-15
EGFEM1P	STK11	54	1057	25	-17.4569	2.11071e-15
ZFHX4	KEAP1	335	291	33	-17.4177	2.30332e-15
PTEN	APC	1618	1361	202	-17.3944	2.423e-15
ARID1A	CTCF	698	175	36	-17.3288	2.8093e-15
PIK3CA	FSBP	755	20	15	-17.291	3.05569e-15
LETM2	ZFHX4	62	335	18	-17.1888	3.85551e-15
MIEN1	CDK12	96	50	12	-17.1149	4.55672e-15
C1orf229	FSBP	38	20	8	-17.0195	5.65981e-15
CDKN2A	EP300	1293	71	30	-16.9632	6.42362e-15
ERBB2	TOB1	314	105	21	-16.8879	7.61666e-15
WWOX	FBXW7	686	217	39	-16.841	8.46112e-15
KRAS	WWOX	635	686	69	-16.7683	9.97392e-15
PIK3CA	CASP8	755	312	49	-16.7455	1.04819e-14
EIF4EBP1	CDH1	160	404	27	-16.7323	1.07417e-14
CDH1	SPOP	404	160	27	-16.7323	1.07417e-14
CACNG1	GATA3	26	888	17	-16.7279	1.08195e-14
PTEN	ERBB2	1618	314	74	-16.6256	1.36539e-14
CTNNB1	PIK3R1	821	187	39	-16.5309	1.69339e-14
MKRN2	KDM6A	32	686	17	-16.4405	2.07938e-14
TTN	ZFHX4	234	335	29	-16.3948	2.30035e-14
RTP2	NOTCH1	21	310	12	-16.3941	2.30035e-14
KRAS	FBXW7	635	217	37	-16.3093	2.78874e-14
PTEN	WWOX	1618	686	122	-16.2847	2.94279e-14
FSBP	ORMDL3	20	47	8	-16.2133	3.45865e-14
GATA3	RPL19	888	17	14	-16.2012	3.54684e-14
EIF4EBP1	PHB	160	191	20	-16.1837	3.68196e-14
USH2A	ZNF536	203	94	17	-16.1584	3.89211e-14
CDKN2A	CSMD3	1293	202	50	-16.1245	4.19661e-14
CASP8	FBXW7	312	217	27	-16.113	4.29655e-14
APC	ERICH6B	1361	27	19	-16.11	4.31509e-14
BRIP1	BCAS3	39	43	9	-16.0913	4.49204e-14
CTNNB1	WWOX	821	686	79	-16.0865	4.52988e-14
WWOX	KRT13	686	57	21	-16.0643	4.7541e-14
RYR2	DMRTA1	379	54	17	-16.0396	5.01853e-14
ZFHX4	SFTA3	335	95	20	-16.0265	5.1586e-14
ERBB2	KRTAP1-1	314	54	16	-15.9408	6.26553e-14
APPBP2	MPO	38	46	9	-15.9154	6.62481e-14
ERBB2	AKT1	314	220	27	-15.8897	7.00951e-14
LRP1B	XIRP2	405	61	18	-15.8753	7.22745e-14
CYP27B1	TMPRSS13	23	134	10	-15.8612	7.44593e-14
RYR2	SPTA1	379	65	18	-15.8328	7.92653e-14
GON4L	HORMAD1	21	24	7	-15.8041	8.44532e-14
CCSER1	FHIT	114	27	10	-15.7255	1.0094e-13
RYR2	MTRR	379	32	14	-15.678	1.12321e-13
WWOX	PBRM1	686	818	78	-15.661	1.16482e-13
SEC61G	APC	616	1361	100	-15.6163	1.28777e-13
EGFR	CYP27B1	598	23	14	-15.6009	1.33055e-13
AAMDC	GATA3	25	888	16	-15.5519	1.48575e-13
PTRH2	PHB	90	191	16	-15.5323	1.55027e-13
PTEN	STK11	1618	1057	163	-15.5203	1.58957e-13
C1orf229	LINC00467	38	15	7	-15.4994	1.66332e-13
INSRR	HORMAD1	23	24	7	-15.4808	1.73148e-13
CCSER1	FBXW7	114	217	18	-15.4666	1.78454e-13
PIK3CA	FGF4	755	33	17	-15.4478	1.85851e-13
P3H2	NOTCH1	31	310	13	-15.429	1.93605e-13
ABCC3	ACSF2	43	155	12	-15.42	1.97108e-13
ERBB2	ABCA8	314	24	12	-15.3813	2.14927e-13
CDKN2A	CCSER1	1293	114	36	-15.3797	2.15169e-13
KRAS	DNAH5	635	118	27	-15.3639	2.22588e-13
KRAS	CTNNB1	635	821	74	-15.3584	2.24842e-13
SPAG9	ITGA3	40	50	9	-15.3379	2.35132e-13
RYR2	GATA3	379	888	57	-15.2947	2.59064e-13
KDM6A	ZFP36L1	686	48	19	-15.2783	2.6831e-13
RYR2	NKX2-1	379	34	14	-15.2227	3.04216e-13
CASP8	EP300	312	71	17	-15.2207	3.04848e-13
CDH1	ERVK13-1	404	12	10	-15.1904	3.26021e-13
CDKN2A	PGAP3	1293	75	29	-15.175	3.36976e-13
ORAOV1	GATA3	56	888	22	-15.1604	3.4759e-13
PPARG	GATA3	128	888	32	-15.1195	3.81002e-13
PPP1R1B	GATA3	45	888	20	-15.0993	3.9816e-13
SPAG9	MBTD1	40	53	9	-15.092	4.03858e-13
C1orf229	PHB	38	191	12	-15.0529	4.40853e-13
SPAG9	GATA3	40	888	19	-15.0466	4.46157e-13
PIK3CA	DDHD2	755	25	15	-15.0437	4.47988e-13
RYR2	XIRP2	379	61	17	-15.0357	4.55222e-13
CDKN2B-AS1	CDKN2A	515	1293	85	-15.0314	4.58614e-13
ABCC3	WFIKKN2	43	29	8	-15.0223	4.67253e-13
APC	KDM6A	1361	686	106	-15.0128	4.76393e-13
MAP3K1	ACSF2	61	155	13	-14.9828	5.09236e-13
RB1	HORMAD1	237	24	11	-14.9518	5.45595e-13
LRP1B	NBPF1	405	27	13	-14.9087	6.0087e-13
EGFEM1P	SFTA3	54	95	11	-14.9075	6.0087e-13
KRTAP4-8	KRTAP4-3	41	54	9	-14.9067	6.0087e-13
COL11A1	KRAS	85	635	23	-14.8923	6.19636e-13
GATA3	XYLT2	888	46	20	-14.8698	6.5098e-13
KCNH6	GATA3	27	888	16	-14.7833	7.92513e-13
ABCC3	MBTD1	43	53	9	-14.7802	7.96254e-13
SMAD4	KRTAP4-3	98	54	11	-14.7533	8.45266e-13
WWOX	FKBP10	686	19	13	-14.7384	8.7253e-13
IDH1	CHIC2	49	268	14	-14.7205	9.07251e-13
FOXA1	GATA3	78	888	25	-14.7007	9.47265e-13
CDKN2A	APC	1293	1361	164	-14.6575	1.04376e-12
DNAH14	CDH1	17	404	11	-14.6544	1.04885e-12
GATA3	ORMDL3	888	47	20	-14.6474	1.06336e-12
AKT1	ORMDL3	220	47	13	-14.6116	1.1519e-12
XIRP2	VHL	61	964	23	-14.5866	1.21747e-12
PTEN	ZNF536	1618	94	35	-14.5437	1.34053e-12
KRT13	PBRM1	57	818	21	-14.5394	1.35087e-12
KRTAP4-5	KRTAP1-1	45	54	9	-14.5072	1.45146e-12
APC	GATA3	1361	888	125	-14.4593	1.61698e-12
HORMAD1	COPA	24	31	7	-14.453	1.63677e-12
RNFT1	GATA3	28	888	16	-14.4335	1.70388e-12
ZNF689	GATA3	28	888	16	-14.4335	1.70388e-12
NEFH	KRTAP4-5	180	45	12	-14.3632	1.99865e-12
CSMD3	MUC16	202	213	21	-14.3535	2.03927e-12
FAT1	EPHA2	206	52	13	-14.3491	2.05549e-12
ELF3	ERBB2	36	314	13	-14.3378	2.10459e-12
CTCF	FBXW7	175	217	20	-14.3313	2.1318e-12
ABCC3	GATA3	43	888	19	-14.3163	2.19721e-12
LINC00674	GATA3	17	888	13	-14.3162	2.19721e-12
GATA3	IGF2BP1	888	38	18	-14.2587	2.50255e-12
CDK18	PHB	16	191	9	-14.2289	2.67418e-12
PTEN	FGFR3	1618	571	103	-14.2191	2.7287e-12
SPOP	ACSF2	160	155	17	-14.145	3.22942e-12
TOP2A	ERBB2	22	314	11	-14.1392	3.26522e-12
GDPD4	HORMAD1	15	24	6	-14.1231	3.38106e-12
ZNF652	GATA3	29	888	16	-14.1033	3.53115e-12
PIK3CA	RUNX1	755	122	28	-14.0449	4.02997e-12
LSM1	GATA3	21	888	14	-14.0405	4.05293e-12
GATA3	USP32	888	21	14	-14.0405	4.05293e-12
TEX14	INTS2	25	34	7	-14.0009	4.42977e-12
AKAP1	TOB1	41	105	10	-13.9981	4.4491e-12
FUT9	CASP8AP2	24	36	7	-13.9529	4.92581e-12
STK11	FOXA1	1057	78	26	-13.9372	5.0967e-12
KEAP1	CDH10	291	156	21	-13.9234	5.24956e-12
CDKN2B-AS1	ARID1A	515	698	57	-13.9184	5.299e-12
MTAP	ARID1A	222	698	36	-13.9037	5.469e-12
EGFR	TSPAN31	598	34	15	-13.8996	5.50824e-12
LRP1B	CSMD1	405	47	15	-13.8958	5.54495e-12
KRTAP4-2	CYP51A1	17	23	6	-13.8553	6.07338e-12
SPAG9	ABCC3	40	43	8	-13.7764	7.26781e-12
C1orf229	MDM4	38	24	7	-13.7741	7.29135e-12
ERBB2	DHX40	314	31	12	-13.7065	8.50142e-12
CTNNB1	PBRM1	821	818	83	-13.6923	8.76512e-12
PIK3CA	PTRH2	755	90	24	-13.6897	8.79854e-12
PTEN	AKT1	1618	220	55	-13.6606	9.38656e-12
DNAH5	KDM6A	118	686	26	-13.6053	1.06384e-11
RYR2	LETM2	379	62	16	-13.6027	1.06796e-11
EGFR	VHL	598	964	75	-13.5777	1.12904e-11
PTEN	CCNE1	1618	33	20	-13.5767	1.12904e-11
CDH1	PHOSPHO1	404	20	11	-13.5454	1.21082e-11
FBXW7	EP300	217	71	14	-13.5423	1.21694e-11
PTEN	PPARG	1618	128	40	-13.5366	1.23055e-11
GATA3	AKAP1	888	41	18	-13.5339	1.23555e-11
FGFR3	LINC00620	571	37	15	-13.525	1.25836e-11
PIK3CA	MRPL27	755	25	14	-13.4929	1.35219e-11
CDKN2A	CDKN2B	1293	143	38	-13.4708	1.41989e-11
AKT1	TOB1	220	105	16	-13.4555	1.4676e-11
ITGAX	STK11	20	1057	14	-13.4546	1.4676e-11
EPHA2	NOTCH1	52	310	14	-13.4447	1.49843e-11
SI	LRP1B	50	405	15	-13.4435	1.49941e-11
2018-03-09	GSX2	266	180	21	-13.4358	1.52316e-11
TTN	WWOX	234	686	36	-13.4079	1.62087e-11
PBRM1	EP300	818	71	22	-13.3923	1.67426e-11
RBM12B-AS1	SPOP	14	160	8	-13.392	1.67426e-11
CDKN2B-AS1	NOTCH1	515	310	36	-13.3643	1.78097e-11
EGFR	DTX3	598	25	13	-13.2991	2.06501e-11
ERBB2	CDH1	314	404	32	-13.2363	2.38131e-11
EGFR	KEL	598	37	15	-13.2328	2.3958e-11
C22orf34	MIR29A	197	38	11	-13.2145	2.49382e-11
MRC2	GATA3	32	888	16	-13.2105	2.51171e-11
WWOX	DMD	686	28	14	-13.1523	2.8662e-11
KEL	KDR	37	30	7	-13.0961	3.25587e-11
DCST2	HORMAD1	21	24	6	-13.09	3.29496e-11
PIK3CA	ANO1	755	56	19	-13.0779	3.38138e-11
ARID1A	BAP1	698	329	43	-13.0674	3.45711e-11
CDKN2A	CTTN	1293	50	22	-13.0549	3.55051e-11
PIK3CA	BCAS3	755	43	17	-13.0443	3.63096e-11
CLTC	TOB1	34	105	9	-12.9981	4.02235e-11
INTS2	TOB1	34	105	9	-12.9981	4.02235e-11
SGCA	IGF2BP1	56	38	8	-12.9882	4.10756e-11
PDGFRA	STK11	38	1057	18	-12.9574	4.40083e-11
FGF4	GATA3	33	888	16	-12.9406	4.56445e-11
ABCC3	ITGA3	43	50	8	-12.9393	4.56991e-11
PIK3CA	BAG4	755	50	18	-12.9382	4.57255e-11
PCDH11X	STK11	29	1057	16	-12.9302	4.64382e-11
RYR2	CDH12	379	47	14	-12.9297	4.64382e-11
CDK12	GATA3	50	888	19	-12.8648	5.38232e-11
FGFR3	TSEN2	571	83	20	-12.845	5.62175e-11
SGCA	PHB	56	191	12	-12.8034	6.1754e-11
SEC61G	HRAS	616	347	41	-12.791	6.34214e-11
ERBB2	MED13	314	36	12	-12.789	6.35801e-11
EPHA2	HRAS	52	347	14	-12.774	6.56835e-11
KDM6A	EP300	686	71	20	-12.7725	6.57848e-11
TBC1D3P1-DHX40P1	AKT1	97	220	15	-12.7434	7.02069e-11
ERBB2	TSEN2	314	83	16	-12.7295	7.23633e-11
EIF4EBP1	AKT1	160	220	18	-12.7198	7.38538e-11
PRKCA	GATA3	29	888	15	-12.703	7.66007e-11
PSMA6	BAZ1A	23	25	6	-12.7022	7.66007e-11
GATA3	CLTC	888	34	16	-12.6826	7.99851e-11
NEFH	TCF7L2	180	33	10	-12.6782	8.06454e-11
CDKN1A	KDM6A	42	686	16	-12.6495	8.59876e-11
TIMP4	KDM6A	20	686	12	-12.6266	9.04768e-11
KDR	STK11	30	1057	16	-12.621	9.14835e-11
APC	NRAS	1361	60	24	-12.5748	1.01553e-10
WWOX	GATA6	686	16	11	-12.5735	1.01651e-10
PTRH2	RUNX1	90	122	12	-12.5523	1.06534e-10
DDHD2	GATA3	25	888	14	-12.5292	1.12142e-10
SGCA	TOB1	56	105	10	-12.5244	1.1318e-10
APPBP2	TOB1	38	105	9	-12.5132	1.15921e-10
TTN	CSMD3	234	202	20	-12.5085	1.16955e-10
GATA3	MPO	888	46	18	-12.4807	1.24462e-10
TAOK2	GATA3	21	888	13	-12.4562	1.31435e-10
SEC61G	VHL	616	964	74	-12.4445	1.34781e-10
ARID1A	RPL22	698	90	22	-12.4423	1.35195e-10
MUC16	KDM6A	213	686	33	-12.427	1.39798e-10
GATA3	HEATR6	888	30	15	-12.4201	1.41767e-10
SPAG9	ACSF2	40	155	10	-12.3927	1.50716e-10
MTAP	CDKN2B	222	143	17	-12.373	1.57419e-10
MPO	PHB	46	191	11	-12.347	1.66839e-10
MAP3K1	PHB	61	191	12	-12.3273	1.74259e-10
CDH10	SFTA3	156	95	13	-12.319	1.77294e-10
PDGFRA	KEL	38	37	7	-12.3083	1.81368e-10
C22orf34	SFTA3	197	95	14	-12.2868	1.90222e-10
AKAP1	ACSF2	41	155	10	-12.2742	1.95482e-10
DNAH5	SMAD4	118	98	12	-12.2732	1.95543e-10
IQSEC1	KDM6A	26	686	13	-12.2513	2.05288e-10
MTAP	TPRG1	222	21	9	-12.2446	2.08103e-10
COL11A1	ITGA8	85	18	7	-12.2245	2.1755e-10
CDKN2A	FADD	1293	88	28	-12.2023	2.28569e-10
FBXW7	KDM6A	217	686	33	-12.1944	2.32326e-10
PIK3CA	LETM2	755	62	19	-12.1669	2.47079e-10
RHOB	SOX4	72	88	10	-12.1614	2.49546e-10
MRPL27	CDH1	25	404	11	-12.161	2.49546e-10
PIK3CA	RYR2	755	379	47	-12.1306	2.67188e-10
CRELD2	ZBED4	20	13	5	-12.1279	2.68352e-10
GATA3	FAHD1	888	18	12	-12.1013	2.84813e-10
INSRR	COPA	23	31	6	-12.0853	2.9495e-10
MTRR	STK11	32	1057	16	-12.0482	3.20657e-10
DCST2	ZBTB7B	21	35	6	-12.0118	3.48134e-10
PIK3CA	ADAM5	755	25	13	-12.0102	3.48796e-10
MB21D2	NOTCH1	17	310	9	-11.9987	3.57452e-10
KEL	STK11	37	1057	17	-11.9972	3.58089e-10
PIK3CA	FADD	755	88	22	-11.9785	3.73215e-10
LRP1B	WWOX	405	686	46	-11.9771	3.73752e-10
MPO	CLTC	46	34	7	-11.9651	3.83553e-10
HRAS	EP300	347	71	15	-11.9618	3.85769e-10
WWOX	AR	686	22	12	-11.9436	4.01536e-10
TBC1D3P1-DHX40P1	ORMDL3	97	47	9	-11.9248	4.18606e-10
PAPPA2	STK11	28	1057	15	-11.9047	4.37659e-10
NSD3	GATA3	32	888	15	-11.8944	4.4736e-10
CTNNB1	BAP1	821	329	45	-11.889	4.52149e-10
KIAA1191	NF2	25	197	9	-11.8876	4.52843e-10
APC	ZNF469	1361	35	18	-11.8831	4.56747e-10
MAP3K1	CCDC182	61	47	8	-11.8755	4.64065e-10
DMRTA1	STK11	54	1057	20	-11.8541	4.86648e-10
APC	PGAP3	1361	75	26	-11.8527	4.86968e-10
TTN	ADAMTS12	234	146	17	-11.8523	4.86968e-10
CDKN2A	ANO1	1293	56	22	-11.8353	5.05474e-10
RYR2	KDM6A	379	686	44	-11.8046	5.41596e-10
SEC61G	GSX2	616	180	28	-11.7869	5.63191e-10
LRP1B	SYNE1	405	75	16	-11.7665	5.89263e-10
CDH1	MBTD1	404	53	14	-11.7522	6.07927e-10
ZBTB7B	CD5L	35	23	6	-11.7433	6.19519e-10
GATA3	SHISA4	888	23	13	-11.7423	6.19826e-10
ERCC2	KDM6A	28	686	13	-11.7226	6.47534e-10
ARID1A	KRTAP1-1	698	54	17	-11.7059	6.71664e-10
PCDH11X	PAPPA2	29	28	6	-11.7052	6.71664e-10
NFE2L2	NOTCH1	131	310	18	-11.7005	6.77803e-10
MPO	TOB1	46	105	9	-11.6984	6.7994e-10
WWOX	FAT4	686	34	14	-11.6949	6.84221e-10
ABCA9	GATA3	19	888	12	-11.6855	6.98043e-10
C22orf34	HSH2D	197	51	11	-11.6654	7.29933e-10
CYP27B1	TBP	23	36	6	-11.6644	7.30395e-10
FAHD1	ORMDL3	18	47	6	-11.6581	7.38566e-10
KRAS	RBM10	635	59	17	-11.6581	7.38566e-10
RYR2	ERBB2	379	314	29	-11.6558	7.41215e-10
LRP1B	HCN1	405	35	12	-11.6543	7.42499e-10
PSMD12	GATA3	28	888	14	-11.6292	7.85453e-10
WWOX	RPL22	686	90	21	-11.625	7.91776e-10
BRAF	APC	36	1361	18	-11.6106	8.16191e-10
KRT13	KRTAP4-3	57	54	8	-11.6104	8.16191e-10
WWOX	KRTAP4-8	686	41	15	-11.5937	8.467e-10
CDKN2A	CSMD1	1293	47	20	-11.5921	8.4848e-10
PIK3CA	APPBP2	755	38	15	-11.5677	8.95866e-10
EGFR	CEP135	598	32	13	-11.558	9.14707e-10
LETM2	STK11	62	1057	21	-11.5359	9.60863e-10
COL11A1	KLHL1	85	22	7	-11.5014	1.03859e-09
SMAD4	SYNE1	98	75	10	-11.498	1.04508e-09
MUC16	ARID1A	213	698	32	-11.497	1.04566e-09
FADD	GATA3	88	888	23	-11.4851	1.07303e-09
CAND2	KDM6A	29	686	13	-11.4781	1.0888e-09
PIK3CA	MED1	755	52	17	-11.4659	1.11783e-09
USP32	BCAS3	21	43	6	-11.4393	1.18662e-09
TBC1D3P1-DHX40P1	FSBP	97	20	7	-11.4284	1.2147e-09
ABCA8	GATA3	24	888	13	-11.4215	1.23228e-09
SAMD7	ZNF536	11	94	6	-11.3813	1.34936e-09
CDH1	XYLT2	404	46	13	-11.3684	1.388e-09
SDK2	GATA3	29	888	14	-11.3609	1.4097e-09
GATA3	CDK18	888	16	11	-11.3534	1.43023e-09
CDKAL1	RB1	24	237	9	-11.3533	1.43023e-09
WFIKKN2	ANKRD40	29	32	6	-11.3257	1.52087e-09
EIF4EBP1	CLTC	160	34	9	-11.3252	1.52087e-09
RYR2	CSMD2	379	23	10	-11.312	1.56535e-09
ZFHX4	NKX2-1	335	34	11	-11.2996	1.60796e-09
KRAS	C22orf34	635	197	29	-11.2453	1.81926e-09
MYEOV	CYP51A1	42	23	6	-11.236	1.85397e-09
CDH1	CCDC182	404	47	13	-11.2357	1.85397e-09
ZNF536	LRP1B	94	405	17	-11.2309	1.87168e-09
FGFR3	RXRA	571	35	13	-11.2167	1.93072e-09
CDKN2A	BPIFA3	1293	19	13	-11.2134	1.94262e-09
COL1A1	ACSF2	36	155	9	-11.2018	1.99193e-09
PIK3CA	ZNF689	755	28	13	-11.1984	2.00415e-09
FGFR3	PBRM1	571	818	61	-11.1483	2.24601e-09
EIF4EBP1	PTRH2	160	90	12	-11.1399	2.28635e-09
MTAP	ERBB2	222	314	22	-11.1357	2.30482e-09
ITGA3	AKAP1	50	41	7	-11.0808	2.61113e-09
ANK2	STK11	36	1057	16	-11.0505	2.79561e-09
SYNGR3	ACSF2	15	155	7	-11.0481	2.80638e-09
CREBBP	KDM6A	31	686	13	-11.0228	2.97015e-09
CCDC182	RUNX1	47	122	9	-11.0123	3.03854e-09
RBM10	ARID1A	59	698	17	-11.007	3.07071e-09
ERBB2	MAP2K4	314	49	12	-11.0007	3.11094e-09
ADAMTS12	SPEF2	146	16	7	-10.9851	3.21947e-09
INSRR	FLG2	23	18	5	-10.9701	3.32731e-09
GATA3	TRIQK	888	21	12	-10.9554	3.43137e-09
GATA3	YPEL2	888	21	12	-10.9554	3.43137e-09
COL1A1	TOB1	36	105	8	-10.9285	3.64545e-09
UTP23	GATA3	17	888	11	-10.9189	3.72079e-09
ERBB2	PNMT	314	29	10	-10.916	3.7399e-09
AKAP1	MBTD1	41	53	7	-10.8943	3.92543e-09
STK11	NBPF1	1057	27	14	-10.8922	3.93829e-09
BAG4	ERBB2	50	314	12	-10.8876	3.97463e-09
ZFHX4	APC	335	1361	59	-10.8866	3.97789e-09
ERBB2	BRIP1	314	39	11	-10.8666	4.15889e-09
CTNNB1	STK11	821	1057	91	-10.8606	4.21009e-09
EIF4EBP1	APPBP2	160	38	9	-10.8446	4.35581e-09
C1orf229	CLNS1A	38	29	6	-10.8445	4.35581e-09
MDM4	ORMDL3	24	47	6	-10.8023	4.79272e-09
TOP2A	MED1	22	52	6	-10.7807	5.03018e-09
MYCBPAP	ACSF2	40	155	9	-10.7502	5.38819e-09
PDGFRA	KDR	38	30	6	-10.7482	5.40449e-09
SGCA	AKAP1	56	41	7	-10.7189	5.77343e-09
OR4D2	VEZF1	35	33	6	-10.7084	5.90556e-09
CLTC	INTS2	34	34	6	-10.7057	5.93254e-09
CTNNB1	VHL	821	964	85	-10.6896	6.14747e-09
DNAH5	SYNE1	118	75	10	-10.6812	6.25808e-09
ERBB2	ATP1A4	314	22	9	-10.6677	6.43765e-09
ERBB2	NECTIN4	314	22	9	-10.6677	6.43765e-09
KRT13	KRTAP4-8	57	41	7	-10.6626	6.50334e-09
PIK3CA	PPM1D	755	43	15	-10.6533	6.63445e-09
2018-03-09	EGFR	266	598	32	-10.6409	6.81649e-09
GATA3	ANKRD40	888	32	14	-10.6313	6.9581e-09
RBM12B-AS1	GATA3	14	888	10	-10.6176	7.17066e-09
MANEA	FUT9	20	24	5	-10.612	7.25232e-09
ERBB2	KRTAP4-8	314	41	11	-10.6034	7.38725e-09
DCST2	INSRR	21	23	5	-10.5955	7.51245e-09
PYHIN1	OR10Z1	22	22	5	-10.59	7.59699e-09
ARID1A	EP300	698	71	18	-10.5827	7.71318e-09
ASH2L	GATA3	27	888	13	-10.5704	7.92353e-09
PIK3CA	CSMD3	755	202	31	-10.5371	8.54267e-09
TMEM67	GATA3	18	888	11	-10.5265	8.72704e-09
GPAT4	GATA3	18	888	11	-10.5265	8.72704e-09
APC	CTCF	1361	175	39	-10.5064	9.1169e-09
OR4D2	PHB	35	191	9	-10.5063	9.1169e-09
SEC61G	WWOX	616	686	56	-10.4956	9.33152e-09
C19orf12	C22orf34	48	197	10	-10.4908	9.42158e-09
CAPN8	GATA3	11	888	9	-10.4851	9.51651e-09
GATA3	TSTD1	888	11	9	-10.4851	9.51651e-09
PTRH2	ORMDL3	90	47	8	-10.477	9.68189e-09
SRSF12	SPOP	17	160	7	-10.476	9.69077e-09
RYR2	APC	379	1361	63	-10.4682	9.85186e-09
CDKN2A	PPFIA1	1293	53	20	-10.4381	1.05294e-08
HLA-B	CASP8	16	312	8	-10.4314	1.06779e-08
CLNS1A	FAHD1	29	18	5	-10.4239	1.08388e-08
SPAG9	ANKRD40	40	32	6	-10.4236	1.08388e-08
SYNGR3	PHB	15	191	7	-10.4074	1.12336e-08
DNAH5	APC	118	1361	31	-10.4068	1.12336e-08
RAF1	TSEN2	31	83	7	-10.4009	1.13719e-08
FGFR3	ZFP36L1	571	48	14	-10.3946	1.15209e-08
PCLO	SYNE1	18	75	6	-10.3913	1.15929e-08
BRAF	TBP	36	36	6	-10.3862	1.17134e-08
CDKN2A	SHANK2	1293	83	25	-10.3801	1.18619e-08
TTN	STK11	234	1057	40	-10.3664	1.22266e-08
KRT13	KRTAP4-5	57	45	7	-10.3614	1.23498e-08
RB1	FGFR3	237	571	29	-10.3523	1.25917e-08
ACVR2A	TCF7L2	40	33	6	-10.3371	1.30229e-08
SMAD4	KRTAP4-5	98	45	8	-10.3361	1.30358e-08
EIF4EBP1	TOB1	160	105	12	-10.3317	1.31477e-08
PIK3CA	PPP1R1B	755	45	15	-10.3267	1.32814e-08
EGFR	CDK4	598	25	11	-10.3233	1.33692e-08
FAT4	ARID1A	34	698	13	-10.3174	1.35308e-08
CDK12	MED1	50	52	7	-10.3152	1.35804e-08
BAG4	CCND1	50	137	9	-10.2986	1.40927e-08
EIF4EBP1	MAP3K1	160	61	10	-10.2892	1.43787e-08
CHIC2	VHL	268	964	41	-10.287	1.44329e-08
DMD	ARID1A	28	698	12	-10.2662	1.5119e-08
ABCC3	TOB1	43	105	8	-10.2611	1.52561e-08
PPM1D	TOB1	43	105	8	-10.2611	1.52561e-08
CCND1	MIEN1	137	96	11	-10.2537	1.54947e-08
COL1A1	IGF2BP1	36	38	6	-10.2359	1.6124e-08
PIK3CA	PPFIA1	755	53	16	-10.233	1.62072e-08
CSMD3	CDH10	202	156	15	-10.2256	1.64622e-08
NOTCH1	EP300	310	71	13	-10.2203	1.66412e-08
MTRR	ADAMTS12	32	146	8	-10.2197	1.66412e-08
CASP8AP2	LRRC63	36	16	5	-10.2153	1.67833e-08
RYR2	MBIP	379	59	13	-10.2149	1.67833e-08
GATA3	INTS2	888	34	14	-10.1972	1.7456e-08
USH2A	CDH10	203	156	15	-10.1952	1.75127e-08
CLTC	AKAP1	34	41	6	-10.1852	1.78946e-08
STK11	BAZ1A	1057	25	13	-10.1737	1.83528e-08
SPAG9	OR4D2	40	35	6	-10.1724	1.83815e-08
GATA3	DUSP27	888	19	11	-10.1687	1.85142e-08
NEFH	ACVR2A	180	40	9	-10.1664	1.85848e-08
PTEN	PGAP3	1618	75	26	-10.1652	1.86124e-08
MPO	ACSF2	46	155	9	-10.1621	1.8719e-08
APPBP2	PHB	38	191	9	-10.1536	1.90371e-08
PHB	IGF2BP1	191	38	9	-10.1536	1.90371e-08
ERICH6B	NEFH	27	180	8	-10.1509	1.91306e-08
SPTA1	STK11	65	1057	20	-10.1501	1.9141e-08
DNAH5	CCSER1	118	114	11	-10.1398	1.95748e-08
KISS1	CCDC182	13	47	5	-10.1365	1.96987e-08
RALGAPA1	KIAA0391	21	28	5	-10.1314	1.99021e-08
FLG	ARID1A	42	698	14	-10.1265	2.01003e-08
LRP1B	SFTA3	405	95	16	-10.117	2.05198e-08
ADAMTS12	CPS1	146	33	8	-10.1018	2.12188e-08
PIK3CA	ASH2L	755	27	12	-10.1008	2.12435e-08
SMAD4	NEFH	98	180	12	-10.0916	2.16693e-08
CCDC182	ACSF2	47	155	9	-10.0727	2.26023e-08
MBIP	BAZ1A	59	25	6	-10.0653	2.29583e-08
TMEM81	FAM72C	18	34	5	-10.0553	2.34645e-08
TBC1D3P1-DHX40P1	TOB1	97	105	10	-10.0535	2.35266e-08
EIF3H	CLNS1A	21	29	5	-10.0495	2.3714e-08
LRP1B	ARID1A	405	698	43	-10.0288	2.48395e-08
PFDN2	CDKN1A	15	42	5	-10.0251	2.50166e-08
RB1	NECTIN4	237	22	8	-10.0189	2.53476e-08
PIK3R1	PPP2R1A	187	75	11	-9.98519	2.73546e-08
KMT2B	FBXW7	24	217	8	-9.97092	2.82147e-08
MUC16	ANK2	213	36	9	-9.9618	2.87546e-08
WFIKKN2	MBTD1	29	53	6	-9.93103	3.08252e-08
LSM1	CDH1	21	404	9	-9.91522	3.19261e-08
PIK3CA	FAM72C	755	34	13	-9.89544	3.33539e-08
DCST2	COPA	21	31	5	-9.89452	3.33539e-08
GON4L	COPA	21	31	5	-9.89452	3.33539e-08
MIR30B	RLN3	62	48	7	-9.88841	3.37828e-08
KRAS	ADAMTS16	635	20	10	-9.87103	3.51159e-08
COL11A1	ZFHX4	85	335	14	-9.86701	3.53967e-08
CDKN1A	RHOB	42	72	7	-9.84838	3.69006e-08
TENM3	ARID1A	24	698	11	-9.84538	3.71079e-08
TTN	FAT4	234	34	9	-9.84389	3.71872e-08
GATA3	CYP24A1	888	20	11	-9.83967	3.75014e-08
DNAH11	KDM6A	19	686	10	-9.83107	3.81614e-08
PIK3CA	ORAOV1	755	56	16	-9.83098	3.81614e-08
APC	RPL22	1361	90	26	-9.82653	3.85041e-08
EGFR	KRAS	598	635	51	-9.80026	4.08532e-08
SI	CDH10	50	156	9	-9.79175	4.16074e-08
COL18A1	APC	30	1361	15	-9.77245	4.34424e-08
STK11	KLHL1	1057	22	12	-9.75313	4.53605e-08
TUBD1	GATA3	16	888	10	-9.74985	4.55877e-08
GATA3	TMEM92	888	16	10	-9.74985	4.55877e-08
ABCC3	IGF2BP1	43	38	6	-9.74449	4.60363e-08
APPBP2	BCAS3	38	43	6	-9.74449	4.60363e-08
PIK3CA	FAHD1	755	18	10	-9.73444	4.70547e-08
TMEM81	PHB	18	191	7	-9.72368	4.8174e-08
PIK3CA	SHANK2	755	83	19	-9.71492	4.90932e-08
SETD2	BAP1	26	329	9	-9.71392	4.91434e-08
ITGA3	TOB1	50	105	8	-9.70574	5.00151e-08
KEL	HEBP1	37	45	6	-9.69378	5.13465e-08
LRP1B	KLHL1	405	22	9	-9.68502	5.2269e-08
NSD1	PBRM1	46	818	15	-9.68495	5.2269e-08
WWOX	CASP8	686	312	36	-9.68434	5.2276e-08
DHX40	TOB1	31	105	7	-9.67204	5.37101e-08
ZFHX4	CTNNA2	335	18	8	-9.66635	5.43494e-08
CDKN2A	EPHA2	1293	52	19	-9.664	5.45762e-08
KRAS	SMAD4	635	98	19	-9.66211	5.47461e-08
PIK3CA	ZNF652	755	29	12	-9.65601	5.5381e-08
PIK3CA	ZPBP2	755	29	12	-9.65601	5.5381e-08
ZFHX4	RBM10	335	59	12	-9.65437	5.55218e-08
CREBBP	ARID1A	31	698	12	-9.64164	5.7102e-08
FADD	AKT1	88	220	12	-9.64036	5.71993e-08
ZFHX4	CSMD1	335	47	11	-9.59951	6.27615e-08
PBRM1	KRTAP1-1	818	54	16	-9.58403	6.49582e-08
AKT1	MBTD1	220	53	10	-9.56429	6.78953e-08
ERBB2	ZNF689	314	28	9	-9.56107	6.83149e-08
CDKN2A	RYR2	1293	379	59	-9.55726	6.88317e-08
ACSF2	VHL	155	964	29	-9.54135	7.13117e-08
COL11A1	KEAP1	85	291	13	-9.53682	7.19703e-08
LRP1B	PCDH15	405	16	8	-9.53046	7.29425e-08
ABCC3	HLF	43	18	5	-9.51838	7.49085e-08
DNAH14	XYLT2	17	46	5	-9.50615	7.69517e-08
CDKN2B-AS1	TSEN2	515	83	16	-9.50469	7.71174e-08
PIK3CA	TOB1	755	105	21	-9.49724	7.83551e-08
PIK3CA	MDM4	755	24	11	-9.48298	8.0871e-08
HRAS	PBRM1	347	818	42	-9.47764	8.17712e-08
CDKN2B-AS1	FGFR3	515	571	43	-9.4616	8.47451e-08
C1orf229	GATA3	38	888	14	-9.42757	9.15401e-08
APPBP2	USP32	38	21	5	-9.42612	9.1734e-08
CCND1	ARID1A	137	698	23	-9.41464	9.40752e-08
LRP1B	ANKRD30A	405	11	7	-9.38921	9.96279e-08
MUC16	DNAH5	213	118	13	-9.38822	9.97346e-08
SHANK2	GATA3	83	888	20	-9.38306	1.00804e-07
STK11	KIAA0391	1057	28	13	-9.38091	1.01165e-07
RBM10	GATA3	59	888	17	-9.38045	1.01165e-07
KEAP1	ADAMTS12	291	146	16	-9.37115	1.0323e-07
CDKN2A	ZFHX4	1293	335	54	-9.36248	1.05185e-07
EGFEM1P	NDUFB7	54	35	6	-9.35203	1.07617e-07
FSBP	PHB	20	191	7	-9.34403	1.09484e-07
NUFIP2	ACSF2	24	155	7	-9.34286	1.09648e-07
APC	PLAGL2	1361	13	10	-9.31134	1.17761e-07
GATA3	CASP8	888	312	41	-9.29755	1.21415e-07
EGFR	KDR	598	30	11	-9.29405	1.2225e-07
WWOX	PDE4D	686	21	10	-9.27628	1.27203e-07
MTRR	KEAP1	32	291	9	-9.2673	1.29705e-07
PHB	CCDC182	191	47	9	-9.26358	1.30664e-07
MIEN1	KDM6A	96	686	19	-9.26154	1.31124e-07
FAM92A	ACSF2	14	155	6	-9.2511	1.34153e-07
C1orf229	TBC1D3P1-DHX40P1	38	97	7	-9.2476	1.35078e-07
EGFR	CHIC2	598	268	30	-9.24341	1.36226e-07
ERBB2	ZNF217	314	21	8	-9.23997	1.36982e-07
ERBB2	TAOK2	314	21	8	-9.23997	1.36982e-07
MUC16	USH2A	213	203	16	-9.23273	1.3912e-07
EIF4EBP1	ERBB2	160	314	17	-9.19973	1.49927e-07
FOXA1	SPOP	78	160	10	-9.19503	1.51379e-07
SGCA	COL1A1	56	36	6	-9.17547	1.58163e-07
TRIQK	PHB	21	191	7	-9.17145	1.59448e-07
APC	MIEN1	1361	96	26	-9.14968	1.67445e-07
CCSER1	KRTAP4-3	114	54	8	-9.1386	1.7137e-07
MIEN1	ARID1A	96	698	19	-9.13615	1.72137e-07
MED13	MSI2	36	25	5	-9.13531	1.72268e-07
TTN	FBXW7	234	217	17	-9.10362	1.85091e-07
TSEN2	LINC00709	83	12	5	-9.07401	1.97918e-07
CDKN2A	BAG4	1293	50	18	-9.06608	2.01332e-07
CDKN2A	LANCL2	1293	21	12	-9.06376	2.02174e-07
RYR2	ANK2	379	36	10	-9.06063	2.03396e-07
MRC2	SDK2	32	29	5	-9.05883	2.04005e-07
LRP1B	FAT4	405	34	10	-9.05441	2.05852e-07
IQSEC1	TSEN2	26	83	6	-9.03822	2.13424e-07
GRIA1	VHL	17	964	10	-9.03472	2.149e-07
PIK3CA	BRIP1	755	39	13	-9.02921	2.17389e-07
WWOX	VEGFA	686	22	10	-9.02656	2.18467e-07
DNAH11	DNAH5	19	118	6	-9.02433	2.19298e-07
PTEN	GDPD4	1618	15	11	-9.02391	2.19298e-07
DNAH5	FAT4	118	34	7	-9.00866	2.26876e-07
IGF2BP1	TOB1	38	105	7	-9.00392	2.28575e-07
CLTC	MTMR4	34	28	5	-9.00092	2.29891e-07
CDKN1A	ARID1A	42	698	13	-8.99012	2.35408e-07
CDH10	XIRP2	156	61	9	-8.98323	2.38901e-07
FLG	ADCY10	42	23	5	-8.98108	2.39811e-07
TBC1D3P1-DHX40P1	SHISA4	97	23	6	-8.97845	2.40996e-07
EIF4EBP1	CCND1	160	137	12	-8.97251	2.44031e-07
ARID1A	ERCC2	698	28	11	-8.96619	2.47329e-07
USH2A	CPS1	203	33	8	-8.96027	2.50438e-07
TTN	FLG	234	42	9	-8.94973	2.56298e-07
LETM2	TOB1	62	105	8	-8.92907	2.68481e-07
WWOX	DCLK1	686	17	9	-8.92611	2.7001e-07
CDH10	FBN2	156	27	7	-8.92254	2.71928e-07
SDK2	CLTC	29	34	5	-8.91926	2.73678e-07
KCNJ2	ERBB2	15	314	7	-8.89591	2.88141e-07
KRAS	KMT2B	635	24	10	-8.89507	2.88377e-07
MAP3K1	SPOP	61	160	9	-8.88576	2.94295e-07
SPAG9	SGCA	40	56	6	-8.8846	2.9475e-07
FGFR3	CDKN1A	571	42	12	-8.87833	2.98697e-07
CDKN2A	KRT13	1293	57	19	-8.87778	2.98739e-07
PIK3CA	SPAG9	755	40	13	-8.87369	3.01119e-07
PIK3CA	CDK18	755	16	9	-8.87308	3.01119e-07
PIK3CA	YPEL2	755	21	10	-8.87287	3.01119e-07
XIRP2	STK11	61	1057	18	-8.86824	3.03669e-07
CLNS1A	GATA3	29	888	12	-8.85162	3.14812e-07
PNMT	GATA3	29	888	12	-8.85162	3.14812e-07
TEX2	ERBB2	33	314	9	-8.8441	3.19952e-07
SPAG9	TOB1	40	105	7	-8.83819	3.2398e-07
PPM1D	MBTD1	43	53	6	-8.83493	3.26054e-07
CDK18	ACSF2	16	155	6	-8.83069	3.28886e-07
LRP1B	APC	405	1361	62	-8.82783	3.30327e-07
STAG2	ARID1A	100	698	19	-8.8206	3.35498e-07
APC	FAT4	1361	34	15	-8.8074	3.45474e-07
ANO1	PGAP3	56	75	7	-8.80469	3.47254e-07
RYR2	HRNR	379	20	8	-8.79715	3.52941e-07
MUC16	CPS1	213	33	8	-8.79518	3.54159e-07
FLG	STK11	42	1057	15	-8.78755	3.60036e-07
CDKN2A	ITCH	1293	18	11	-8.78229	3.64025e-07
GRB7	CD5L	46	23	5	-8.77519	3.69621e-07
MED13	ARID1A	36	698	12	-8.76341	3.79368e-07
GATA3	EPN3	888	19	10	-8.74078	3.99217e-07
ADAMTS12	SFTA3	146	95	10	-8.72707	4.11571e-07
ZPBP2	ACSF2	29	155	7	-8.70282	4.34733e-07
MRC2	INTS2	32	34	5	-8.69148	4.45258e-07
PTRH2	UNC93B1	90	13	5	-8.68555	4.50891e-07
DOCK6	ARID1A	9	698	7	-8.68324	4.52804e-07
PIK3CA	MAP2K4	755	49	14	-8.67857	4.57194e-07
SDK2	APPBP2	29	38	5	-8.66479	4.71424e-07
SETD2	PBRM1	26	818	11	-8.65647	4.79503e-07
TEX2	CCND1	33	137	7	-8.65111	4.8493e-07
SI	KEAP1	50	291	10	-8.64977	4.85905e-07
CDK12	MAP2K4	50	49	6	-8.63701	4.99847e-07
FGF4	PGAP3	33	75	6	-8.63491	5.01736e-07
TLK2	TEX14	45	25	5	-8.62792	5.09328e-07
C22orf34	ERVFRD-1	197	24	7	-8.6147	5.245e-07
PTEN	RB1	1618	237	48	-8.61392	5.24879e-07
GATA3	SYNGR3	888	15	9	-8.59614	5.45637e-07
GATA3	GSDMB	888	15	9	-8.59614	5.45637e-07
LRP1B	DMD	405	28	9	-8.58923	5.53794e-07
ARID1A	KRT19	698	18	9	-8.57249	5.74949e-07
PBX1	COPA	37	31	5	-8.57122	5.76017e-07
AAMDC	PHB	25	191	7	-8.56911	5.78203e-07
CSMD3	DNAH5	202	118	12	-8.56588	5.81658e-07
ARID1A	RHOB	698	72	16	-8.56521	5.81658e-07
TLK2	SGCA	45	56	6	-8.56251	5.84555e-07
MRC2	MED13	32	36	5	-8.56057	5.86544e-07
CCSER1	CYP51A1	114	23	6	-8.55266	5.96688e-07
SPOP	AKT1	160	220	14	-8.55191	5.97086e-07
DGKE	ABCC3	27	43	5	-8.55041	5.98516e-07
RB1	MKRN2	237	32	8	-8.54612	6.0382e-07
MUC2	PBRM1	21	818	10	-8.53695	6.16065e-07
BAZ1A	TOB1	25	105	6	-8.52874	6.27159e-07
RNLS	FUT9	110	24	6	-8.52362	6.33925e-07
SOX4	TSEN2	88	83	8	-8.51415	6.47217e-07
RYR2	SFTA3	379	95	14	-8.51048	6.52014e-07
NF2	NEFH	197	180	14	-8.50619	6.57797e-07
CDH1	TOB1	404	105	15	-8.505	6.58916e-07
NFE2L2	VHL	131	964	25	-8.5013	6.63852e-07
NEFH	TMPRSS13	180	134	12	-8.4984	6.67592e-07
CDKN2B-AS1	RAF1	515	31	10	-8.49408	6.73558e-07
CDK12	ABCA8	50	24	5	-8.48673	6.84101e-07
KRAS	MBIP	635	59	14	-8.48643	6.84101e-07
FAM72C	ZBTB7B	34	35	5	-8.48567	6.84579e-07
ZFHX4	PTPRD	335	24	8	-8.47894	6.94548e-07
EIF4EBP1	ORMDL3	160	47	8	-8.46909	7.09739e-07
MAP3K1	RUNX1	61	122	8	-8.46638	7.13443e-07
ADAMTS12	CDH18	146	19	6	-8.46542	7.14286e-07
CSMD3	ERBB2	202	314	18	-8.46485	7.14475e-07
GATA3	PHOSPHO1	888	20	10	-8.4574	7.26084e-07
STK11	OR10Z1	1057	22	11	-8.45398	7.31057e-07
STK11	APPBP2	1057	38	14	-8.44682	7.42447e-07
AHCY	NEFH	16	180	6	-8.43976	7.53833e-07
MRC2	APPBP2	32	38	5	-8.43723	7.57457e-07
FBN2	STK11	27	1057	12	-8.43071	7.68121e-07
ERBB2	KRT39	314	17	7	-8.42732	7.73341e-07
MED13	CLTC	36	34	5	-8.42126	7.82597e-07
MED13	INTS2	36	34	5	-8.42126	7.82597e-07
CACNG1	TOB1	26	105	6	-8.41664	7.90156e-07
CDKN2A	NFE2L2	1293	131	29	-8.41505	7.92235e-07
SMIM8	VHL	19	964	10	-8.39645	8.26053e-07
PIK3CA	SHISA4	755	23	10	-8.3917	8.34289e-07
SI	NOTCH1	50	310	10	-8.38603	8.44375e-07
AKAP1	PHB	41	191	8	-8.36064	8.93398e-07
COL11A1	TTN	85	234	11	-8.3533	9.07685e-07
HRAS	HLA-B	347	16	7	-8.35102	9.11532e-07
RYR2	FLG	379	42	10	-8.34201	9.29689e-07
CSMD3	ANO1	202	56	9	-8.33734	9.38648e-07
UBR5	KDM6A	14	686	8	-8.33696	9.38648e-07
CTNNA2	STK11	18	1057	10	-8.31533	9.85592e-07
ACSF2	EPN3	155	19	6	-8.30908	9.98872e-07
SEC61G	VSTM2A	616	21	9	-8.30372	1.01024e-06
APPBP2	CLTC	38	34	5	-8.29799	1.02263e-06
ARID1A	VHL	698	964	70	-8.296	1.02629e-06
CDH10	C7	156	19	6	-8.29229	1.03301e-06
LRP1B	NOTCH1	405	310	25	-8.29006	1.03727e-06
GATA3	PKP1	888	26	11	-8.28356	1.05185e-06
MIEN1	MED1	96	52	7	-8.27791	1.06455e-06
EGFR	HEBP1	598	45	12	-8.27236	1.07608e-06
CSMD3	VPS13B	202	8	5	-8.26239	1.09997e-06
MTAP	FGFR3	222	571	25	-8.25562	1.11612e-06
GATA3	BCAS1	888	16	9	-8.25462	1.11759e-06
ERBB2	APPBP2	314	38	9	-8.24805	1.13349e-06
GATA3	ARID1A	888	698	66	-8.23847	1.15759e-06
LETM2	MPO	62	46	6	-8.22998	1.17926e-06
ZFHX4	ANK2	335	36	9	-8.22949	1.17942e-06
EIF4EBP1	KDM6A	160	686	23	-8.2047	1.24728e-06
FAT1	PBRM1	206	818	29	-8.20433	1.24728e-06
CCND1	PIK3R1	137	187	12	-8.20077	1.25631e-06
EGFR	LRP1B	598	405	36	-8.19743	1.26476e-06
VEZF1	AKAP1	33	41	5	-8.19393	1.27163e-06
OPTC	ACSF2	10	155	5	-8.19378	1.27163e-06
ANK2	ADAMTS12	36	146	7	-8.17493	1.32674e-06
KRTAP1-1	KRTAP4-3	54	54	6	-8.16731	1.34626e-06
MED13	APPBP2	36	38	5	-8.1673	1.34626e-06
CASC15	KDM6A	26	686	10	-8.16607	1.34874e-06
COL11A1	APC	85	1361	23	-8.16267	1.35799e-06
APC	PPARG	1361	128	29	-8.15951	1.36537e-06
PTRH2	TMEM92	90	16	5	-8.15947	1.36537e-06
CDKN2A	SI	1293	50	17	-8.15896	1.3656e-06
ABCC3	ANKRD40	43	32	5	-8.15688	1.37082e-06
TBC1D3P1-DHX40P1	LINC00467	97	15	5	-8.15568	1.37328e-06
LETM2	PHB	62	191	9	-8.14426	1.4085e-06
CDH1	LINC00467	404	15	7	-8.13708	1.43057e-06
MTAP	DMRTA1	222	54	9	-8.12499	1.4695e-06
USH2A	MBIP	203	59	9	-8.11023	1.51736e-06
BAP1	NEFH	329	180	17	-8.10626	1.52829e-06
CDKN2B	PTEN	143	1618	34	-8.10237	1.53906e-06
UTP23	PHB	17	191	6	-8.09953	1.5467e-06
ARID1A	IQSEC1	698	26	10	-8.09416	1.56388e-06
RYR2	SPEF2	379	16	7	-8.08616	1.59142e-06
OR4D2	ACSF2	35	155	7	-8.08541	1.59263e-06
FTSJ3	GATA3	27	888	11	-8.07407	1.63159e-06
PPFIA1	ERBB2	53	314	10	-8.07246	1.63609e-06
STK11	GATA3	1057	888	88	-8.07193	1.63651e-06
CDKN2A	FAT4	1293	34	14	-8.07073	1.63945e-06
PTRH2	INTS2	90	34	6	-8.06946	1.64267e-06
FGFR3	RAF1	571	31	10	-8.06574	1.65522e-06
TLK2	MRC2	45	32	5	-8.05432	1.69769e-06
MAP3K1	MDM4	61	24	5	-8.04214	1.74262e-06
ERBB2	MYCBPAP	314	40	9	-8.03538	1.76829e-06
FNDC3A	KDM6A	15	686	8	-8.01924	1.83349e-06
PPM1D	INTS2	43	34	5	-8.01782	1.83772e-06
TLK2	RUNX1	45	122	7	-8.00471	1.89046e-06
MUC16	SPAG17	213	16	6	-8.00159	1.9014e-06
SPTA1	INSRR	65	23	5	-8.00137	1.9014e-06
EGFR	AGAP2	598	23	9	-7.99527	1.92281e-06
EGFR	TSFM	598	23	9	-7.99527	1.92281e-06
KRAS	TSHZ2	635	16	8	-7.99321	1.93013e-06
CCSER1	DMD	114	28	6	-7.99078	1.93912e-06
RAF1	ZFP36L1	31	48	5	-7.9822	1.97595e-06
MUC16	FBN2	213	27	7	-7.98152	1.9772e-06
ERBB2	FBXW7	314	217	18	-7.97291	2.01488e-06
GATA6	SMAD4	16	98	5	-7.97208	2.01684e-06
SEC61G	CASP8	616	312	31	-7.96444	2.05068e-06
OR4D2	ABCC3	35	43	5	-7.95156	2.1104e-06
ATP1A4	GATA3	22	888	10	-7.94861	2.12084e-06
STK11	TGFBRAP1	1057	24	11	-7.94771	2.12324e-06
APC	TSHZ2	1361	16	10	-7.94662	2.12457e-06
APC	AHCY	1361	16	10	-7.94662	2.12457e-06
DNAH14	GATA3	17	888	9	-7.94475	2.13177e-06
SPAG9	APPBP2	40	38	5	-7.92779	2.21458e-06
FAHD1	PHB	18	191	6	-7.92689	2.21709e-06
GDPD4	RB1	15	237	6	-7.92454	2.22498e-06
FADD	MUC12	88	18	5	-7.91941	2.2493e-06
ZPBP2	MBTD1	29	53	5	-7.91413	2.27468e-06
USH2A	LETM2	203	62	9	-7.91361	2.27533e-06
MDN1	KDM6A	21	686	9	-7.89727	2.36033e-06
CDK12	DHX40	50	31	5	-7.89064	2.39443e-06
ORAOV1	CDH1	56	404	11	-7.88142	2.44353e-06
RYR2	CDH9	379	17	7	-7.86282	2.54574e-06
ADAMTS12	XIRP2	146	61	8	-7.85004	2.61692e-06
ERBB2	CYP24A1	314	20	7	-7.84437	2.64644e-06
EIF4EBP1	ORAOV1	160	56	8	-7.84067	2.66662e-06
LRP1B	PTPRD	405	24	8	-7.83522	2.69784e-06
CCSER1	ARID1A	114	698	19	-7.83471	2.69849e-06
MTAP	STAG2	222	100	11	-7.83384	2.70145e-06
ANKRD40	TOB1	32	105	6	-7.83265	2.70636e-06
APPBP2	ACSF2	38	155	7	-7.82045	2.7809e-06
OR4D2	MPO	35	46	5	-7.79968	2.91447e-06
CASC15	RB1	26	237	7	-7.78765	2.99358e-06
SOX9	APC	13	1361	9	-7.76996	3.11381e-06
SEC61G	PIK3R1	616	187	23	-7.76499	3.14531e-06
C1orf229	PTRH2	38	90	6	-7.7634	3.15398e-06
AJUBA	HRAS	28	347	8	-7.75953	3.17931e-06
PTEN	KEAP1	1618	291	53	-7.75399	3.21715e-06
OR4D2	GATA3	35	888	12	-7.75249	3.22536e-06
KIRREL2	ARID1A	11	698	7	-7.74767	3.25562e-06
KRAS	CSMD1	635	47	12	-7.74765	3.25562e-06
APC	POFUT1	1361	10	8	-7.74637	3.26222e-06
ZFHX4	KDM6A	335	686	34	-7.7445	3.26744e-06
WWOX	AKAP9	686	16	8	-7.73147	3.36394e-06
EGFR	TMPRSS13	598	134	19	-7.72741	3.39242e-06
WWOX	TSEN2	686	83	16	-7.72632	3.39791e-06
PTEN	EGFEM1P	1618	54	19	-7.72548	3.40143e-06
CTCF	FGFR2	175	35	7	-7.72025	3.43955e-06
C16orf62	GATA3	23	888	10	-7.71845	3.4507e-06
FBN2	VHL	27	964	11	-7.70479	3.55456e-06
CDKN1A	TSEN2	42	83	6	-7.70353	3.56173e-06
SEC61G	MDM4	616	24	9	-7.6915	3.65843e-06
CHIC2	EEF1AKMT3	268	36	8	-7.68868	3.67903e-06
WFIKKN2	GATA3	29	888	11	-7.68574	3.69797e-06
FAT1	NSD1	206	46	8	-7.68567	3.69797e-06
CSMD3	CSMD1	202	47	8	-7.67476	3.78862e-06
BAG4	RUNX1	50	122	7	-7.67301	3.80055e-06
LINC00674	CDH1	17	404	7	-7.67194	3.8065e-06
LRP1B	CDH9	405	17	7	-7.66457	3.86828e-06
KRAS	FBXL7	635	12	7	-7.66349	3.8744e-06
ASTN1	GATA3	18	888	9	-7.6612	3.89147e-06
PPARG	ZFP36L1	128	48	7	-7.65619	3.93081e-06
RYR2	ASTN1	379	18	7	-7.65606	3.93081e-06
PIK3CA	KRTAP4-8	755	41	12	-7.65482	3.93852e-06
ZFHX4	HRNR	335	20	7	-7.65097	3.97009e-06
FLG	KRTAP4-8	42	41	5	-7.64541	4.01415e-06
ITGA3	PHB	50	191	8	-7.64284	4.03435e-06
EGFR	GSX2	598	180	22	-7.63268	4.12621e-06
ERBB2	ACSF2	314	155	15	-7.63013	4.14319e-06
CTNNB1	NEFH	821	180	26	-7.6237	4.20131e-06
ARID1A	AR	698	22	9	-7.61715	4.2614e-06
SPTSSA	PHB	20	191	6	-7.61408	4.28783e-06
RBM10	TOB1	59	105	7	-7.6112	4.31058e-06
GSX2	AGAP2-AS1	180	129	11	-7.61102	4.31058e-06
SEC61G	MKRN2	616	32	10	-7.60221	4.39505e-06
STK11	MYPN	1057	16	9	-7.59494	4.46538e-06
FLG	ZFHX4	42	335	9	-7.59245	4.48398e-06
ABCC3	AKAP1	43	41	5	-7.59237	4.48398e-06
NSD3	ERBB2	32	314	8	-7.59186	4.4854e-06
CDKN2B	ARID1A	143	698	21	-7.58385	4.56483e-06
EGFR	MUC16	598	213	24	-7.57232	4.67956e-06
NEFH	KRTAP4-3	180	54	8	-7.56992	4.70136e-06
PBX1	KDM6A	37	686	11	-7.56782	4.72001e-06
DNAH5	PCDH15	118	16	5	-7.56506	4.74597e-06
MRC2	SGCA	32	56	5	-7.56465	4.7464e-06
CAPN8	CDH1	11	404	6	-7.55647	4.83243e-06
PIK3CA	CTTN	755	50	13	-7.55564	4.83744e-06
ERBB2	KRTAP4-5	314	45	9	-7.55465	4.84433e-06
LRP1B	PRDM9	405	11	6	-7.55008	4.8913e-06
INTS2	MBTD1	34	53	5	-7.54869	4.89945e-06
COL1A1	ITGA3	36	50	5	-7.54861	4.89945e-06
CDKN2A	MYOM1	1293	14	9	-7.5439	4.94858e-06
CDKN2A	NECTIN4	1293	22	11	-7.54147	4.96774e-06
RB1	CDKN1A	237	42	8	-7.54041	4.97561e-06
PIK3CA	LSM1	755	21	9	-7.53723	5.00783e-06
CDH1	PKP1	404	26	8	-7.53176	5.067e-06
MRPL27	ACSF2	25	155	6	-7.51101	5.3058e-06
SEC61G	CDK4	616	25	9	-7.50967	5.31432e-06
LRP1B	KEAP1	405	291	23	-7.50957	5.31432e-06
ELF3	TOB1	36	105	6	-7.50771	5.32807e-06
SPAG9	MPO	40	46	5	-7.49655	5.46201e-06
KISS1	ACSF2	13	155	5	-7.49377	5.49247e-06
ZFHX4	DHX40	335	31	8	-7.4929	5.49873e-06
CDKN2B-AS1	CHIC2	515	268	25	-7.49109	5.51701e-06
PTEN	BAP1	1618	329	57	-7.48829	5.54797e-06
OR4D2	MBTD1	35	53	5	-7.48261	5.61623e-06
HTRA4	ZFHX4	21	335	7	-7.48114	5.63048e-06
WWOX	KRT8	686	23	9	-7.47998	5.63114e-06
ADCY10	KDM6A	23	686	9	-7.47998	5.63114e-06
CDKN2A	LAMA4	1293	18	10	-7.47594	5.67896e-06
UPF2	KDM6A	17	686	8	-7.46852	5.76229e-06
ERBB2	GRB7	314	46	9	-7.46607	5.78567e-06
CDH1	UBE2T	404	18	7	-7.46566	5.78567e-06
CDH1	FAHD1	404	18	7	-7.46566	5.78567e-06
RYR2	NAV3	379	19	7	-7.4636	5.80832e-06
EGFR	OS9	598	19	8	-7.46283	5.81239e-06
RYR2	PAPPA2	379	28	8	-7.46256	5.81239e-06
MED1	COL1A1	52	36	5	-7.46101	5.82826e-06
PCLO	LRP1B	18	405	7	-7.4583	5.85496e-06
LRP1B	LAMA4	405	18	7	-7.4583	5.85496e-06
APC	CCSER1	1361	114	26	-7.44772	5.98933e-06
GATA3	PBX1	888	37	12	-7.44182	6.06614e-06
PHB	MBTD1	191	53	8	-7.43574	6.14646e-06
CTNNB1	CCSER1	821	114	20	-7.43319	6.17761e-06
TAF3	KDM6A	12	686	7	-7.43254	6.18157e-06
RYR2	TNN	379	12	6	-7.42759	6.24726e-06
PTRH2	PPM1D	90	43	6	-7.42716	6.24826e-06
CDKN2B-AS1	CCSER1	515	114	16	-7.42672	6.24942e-06
ITGA3	IGF2BP1	50	38	5	-7.42592	6.25579e-06
ARID1A	MEGF8	698	17	8	-7.4101	6.47699e-06
PIK3CA	BCAS1	755	16	8	-7.40783	6.50558e-06
PIK3CA	RNFT1	755	28	10	-7.40666	6.51228e-06
PPARG	MED1	128	52	7	-7.40604	6.51623e-06
PTEN	TTN	1618	234	45	-7.4041	6.53999e-06
2018-03-10	GATA3	19	888	9	-7.39992	6.59784e-06
PGAP3	MED1	75	52	6	-7.39496	6.66807e-06
ASH2L	CDH1	27	404	8	-7.38684	6.78276e-06
CDKN2A	COL1A2	1293	11	8	-7.38338	6.82579e-06
USH2A	NKX2-1	203	34	7	-7.36984	7.03613e-06
ERBB2	CLTC	314	34	8	-7.36664	7.07657e-06
ERBB2	INTS2	314	34	8	-7.36664	7.07657e-06
PTRH2	SPOP	90	160	9	-7.36165	7.15242e-06
VHL	ZNF469	964	35	12	-7.35835	7.20113e-06
CDKN2B-AS1	TTN	515	234	23	-7.35765	7.20685e-06
FAT1	WWOX	206	686	25	-7.34624	7.38658e-06
CCND1	PGAP3	137	75	8	-7.34437	7.41244e-06
PHB	SPOP	191	160	12	-7.3395	7.48992e-06
COL11A1	CDH12	85	47	6	-7.33716	7.52295e-06
EIF3H	TBC1D3P1-DHX40P1	21	97	5	-7.33469	7.55471e-06
RYR2	PCDH11X	379	29	8	-7.32958	7.63795e-06
ADAMTS12	CDH12	146	47	7	-7.327	7.67107e-06
PIK3CA	TOP2A	755	22	9	-7.32353	7.72621e-06
PPFIA1	GATA3	53	888	14	-7.30215	8.10303e-06
RNLS	SMIM8	110	19	5	-7.29915	8.15e-06
CDKN2B-AS1	ERBB2	515	314	27	-7.29894	8.15e-06
GATA3	TEX14	888	25	10	-7.29776	8.15892e-06
GATA3	MRPL27	888	25	10	-7.29776	8.15892e-06
IGF2BP1	MBTD1	38	53	5	-7.29596	8.18625e-06
PIK3CA	KDM6A	755	686	56	-7.2805	8.4691e-06
ITGAX	TOB1	20	105	5	-7.2777	8.50342e-06
PBRM1	KIF20A	818	11	7	-7.27287	8.59155e-06
LRP1B	NAV3	405	19	7	-7.26634	8.71483e-06
HRAS	MKRN2	347	32	8	-7.25637	8.9028e-06
MUC16	CTNNB1	213	821	28	-7.2552	8.91966e-06
AKT1	PHOSPHO1	220	20	6	-7.24878	9.0454e-06
CTNNB1	PPARG	821	128	21	-7.24528	9.11124e-06
2018-03-09	SLC26A10	266	17	6	-7.24214	9.17005e-06
PIK3CA	WFIKKN2	755	29	10	-7.23792	9.25229e-06
CDKN2A	DMD	1293	28	12	-7.23341	9.33391e-06
SMARCA2	KDM6A	18	686	8	-7.22649	9.47618e-06
PGAP3	ZNF689	75	28	5	-7.22543	9.48431e-06
ZFHX4	GRB7	335	46	9	-7.2252	9.48431e-06
FAT1	FBXW7	206	217	14	-7.22478	9.48431e-06
STK11	MPO	1057	46	14	-7.22474	9.48431e-06
NBPF1	FOXA1	27	78	5	-7.22331	9.5082e-06
ERBB2	CACNA1G	314	24	7	-7.21802	9.61706e-06
ANK2	VHL	36	964	12	-7.20167	9.95446e-06
EIF4EBP1	TLK2	160	45	7	-7.18959	1.02272e-05
FADD	RUNX1	88	122	8	-7.18689	1.02828e-05
ARAP3	VHL	14	964	8	-7.18314	1.03638e-05
TTN	CSMD1	234	47	8	-7.17965	1.04391e-05
EGFR	EEF1AKMT3	598	36	10	-7.17533	1.0527e-05
SEC61G	FBXW7	616	217	24	-7.17468	1.05346e-05
FAT4	FBXW7	34	217	7	-7.17136	1.0607e-05
ZFHX4	CSMD2	335	23	7	-7.16973	1.06357e-05
EIF4EBP1	SPOP	160	160	11	-7.16951	1.06357e-05
MED1	KRTAP4-8	52	41	5	-7.16689	1.06749e-05
RYR2	UNC5A	379	13	6	-7.16573	1.0695e-05
RYR2	EIF4EBP1	379	160	16	-7.16346	1.07428e-05
NSD3	KDM6A	32	686	10	-7.16268	1.07531e-05
LRP1B	SPTA1	405	65	11	-7.16236	1.07531e-05
MTAP	RB1	222	237	15	-7.16095	1.07714e-05
CTTN	CASP8	50	312	9	-7.15687	1.08647e-05
RB1	ARID1A	237	698	27	-7.14725	1.1054e-05
ITGA3	PPM1D	50	43	5	-7.1472	1.1054e-05
STAG2	RHOB	100	72	7	-7.14682	1.1054e-05
STAR	GATA3	15	888	8	-7.14668	1.1054e-05
KCNJ2	GATA3	15	888	8	-7.14668	1.1054e-05
ZFHX4	CDH12	335	47	9	-7.13928	1.12265e-05
CDH10	CDH12	156	47	7	-7.1291	1.14839e-05
RNF43	CDH1	29	404	8	-7.1159	1.18162e-05
CDH1	ZPBP2	404	29	8	-7.1159	1.18162e-05
RYR2	RALGAPA1	379	21	7	-7.11464	1.18363e-05
SMAD4	CYP51A1	98	23	5	-7.09718	1.23123e-05
WFIKKN2	ACSF2	29	155	6	-7.09363	1.24038e-05
ARID1A	MKRN2	698	32	10	-7.09222	1.24346e-05
MDM4	PHB	24	191	6	-7.08724	1.25684e-05
KRTAP4-8	KRTAP1-1	41	54	5	-7.08296	1.26832e-05
BAG4	FADD	50	88	6	-7.08068	1.27401e-05
CDH10	PCDH11X	156	29	6	-7.07703	1.28379e-05
EIF4EBP1	TBC1D3P1-DHX40P1	160	97	9	-7.07622	1.28519e-05
PBRM1	ZNF469	818	35	11	-7.07078	1.3004e-05
FGFR3	RBM10	571	59	12	-7.06518	1.31499e-05
KRAS	SYNE1	635	75	14	-7.06495	1.31499e-05
FBXW7	NEFH	217	180	13	-7.05567	1.34236e-05
CTNNB1	ZNF469	821	35	11	-7.05467	1.34392e-05
KDM6A	KRTAP4-8	686	41	11	-7.0545	1.34392e-05
ATP1A4	TOB1	22	105	5	-7.05125	1.353e-05
CDKN2A	KMT2B	1293	24	11	-7.04503	1.37148e-05
MIEN1	FBXW7	96	217	10	-7.03653	1.39752e-05
MYCBPAP	PHB	40	191	7	-7.03301	1.40783e-05
MED1	AKT1	52	220	8	-7.02831	1.42207e-05
NCALD	GATA3	11	888	7	-7.02789	1.42238e-05
RPL22	CTCF	90	175	9	-7.02654	1.42568e-05
ZFHX4	TENM3	335	24	7	-7.02622	1.42568e-05
KDM5C	PBRM1	22	818	9	-7.02519	1.428e-05
RYR2	TOB1	379	105	13	-7.01854	1.44894e-05
APC	AKT1	1361	220	38	-7.01641	1.45498e-05
MYCBPAP	GATA3	40	888	12	-7.01589	1.45561e-05
PEG3	STK11	18	1057	9	-7.00838	1.47768e-05
STK11	TECRL	1057	18	9	-7.00838	1.47768e-05
CCNE1	RB1	33	237	7	-7.00578	1.48542e-05
NDC80	KDM6A	19	686	8	-7.00238	1.49599e-05
ELF3	PPARG	36	128	6	-6.99295	1.52769e-05
C19orf12	RLN3	48	48	5	-6.99208	1.52959e-05
C22orf34	C19orf57	197	13	5	-6.97313	1.59661e-05
ACSF2	TMEM92	155	16	5	-6.97122	1.60244e-05
RYR2	NSD3	379	32	8	-6.9619	1.636e-05
CDH10	SPEF2	156	16	5	-6.95728	1.65227e-05
SEC61G	MBD6	616	21	8	-6.9567	1.65324e-05
EGFR	PBRM1	598	818	53	-6.95296	1.6663e-05
ADAMTS12	TRIO	146	17	5	-6.95237	1.66732e-05
CCNE1	ARID1A	33	698	10	-6.94917	1.6784e-05
DNAH11	ARID1A	19	698	8	-6.94444	1.69551e-05
CSMD3	PDE4DIP	202	24	6	-6.94315	1.6993e-05
NFE2L2	FAT1	131	206	11	-6.94171	1.70365e-05
PIK3CA	ABCA8	755	24	9	-6.93336	1.73547e-05
EIF3H	GATA3	21	888	9	-6.93217	1.73636e-05
HTRA4	GATA3	21	888	9	-6.93217	1.73636e-05
ZNF217	GATA3	21	888	9	-6.93217	1.73636e-05
TBC1D3P1-DHX40P1	MRPL27	97	25	5	-6.92456	1.76442e-05
PGAP3	FBXW7	75	217	9	-6.92359	1.76708e-05
PIK3CA	DHX40	755	31	10	-6.92247	1.77034e-05
RPL22	NEFH	90	180	9	-6.92181	1.77172e-05
CDKN2A	TP53	1293	864	96	-6.91902	1.78183e-05
TLK2	MBTD1	45	53	5	-6.91571	1.79413e-05
GON4L	RB1	21	237	6	-6.91531	1.79445e-05
PTEN	RPL22	1618	90	24	-6.91061	1.81265e-05
FAT1	HRAS	206	347	17	-6.90133	1.84907e-05
CTNNB1	RPL22	821	90	17	-6.89684	1.86692e-05
SGCA	PPM1D	56	43	5	-6.89537	1.87052e-05
PTEN	NRAS	1618	60	19	-6.88333	1.91888e-05
PBRM1	GRIA1	818	17	8	-6.87785	1.94184e-05
LRRC7	STK11	14	1057	8	-6.87329	1.9609e-05
MPO	MBTD1	46	53	5	-6.8666	1.98841e-05
NBPF1	NOTCH1	27	310	7	-6.86418	1.99806e-05
KCNJ16	GATA3	16	888	8	-6.86292	1.99806e-05
TSHZ2	GATA3	16	888	8	-6.86292	1.99806e-05
SLC20A2	GATA3	16	888	8	-6.86292	1.99806e-05
GATA3	EPX	888	16	8	-6.86292	1.99806e-05
PIK3R1	FBXW7	187	217	13	-6.8618	2.00169e-05
ITGA3	SPOP	50	160	7	-6.8615	2.00169e-05
BAG4	MIEN1	50	96	6	-6.85409	2.03174e-05
ABCA8	TOB1	24	105	5	-6.84696	2.06088e-05
CDKN2A	MYCBP2	1293	16	9	-6.83848	2.09847e-05
STK11	PBRM1	1057	818	79	-6.82499	2.16192e-05
WWOX	LRRD1	686	14	7	-6.82186	2.17408e-05
ANKRD40	ACSF2	32	155	6	-6.82145	2.17455e-05
PTEN	CDH1	1618	404	64	-6.81722	2.19429e-05
WWOX	VHL	686	964	65	-6.81644	2.19667e-05
CDH10	NID2	156	17	5	-6.80875	2.22951e-05
CDH10	TRIO	156	17	5	-6.80875	2.22951e-05
ABCC3	PHB	43	191	7	-6.80586	2.24117e-05
APC	HRAS	1361	347	51	-6.80003	2.26983e-05
PIK3CA	SPOP	755	160	22	-6.79064	2.31451e-05
C22orf34	STK11	197	1057	30	-6.77681	2.3843e-05
CTNNB1	LINC00620	821	37	11	-6.77576	2.38838e-05
SPAG9	ERBB2	40	314	8	-6.77527	2.38937e-05
PIK3CA	MRC2	755	32	10	-6.77462	2.39122e-05
MBOAT1	ARID1A	14	698	7	-6.77055	2.41033e-05
STK11	COL1A1	1057	36	12	-6.76566	2.43588e-05
CDKN2A	KRTAP4-3	1293	54	16	-6.76444	2.4404e-05
SOX9	FBXW7	13	217	5	-6.76402	2.4404e-05
CSMD3	ARID1A	202	698	24	-6.76394	2.4404e-05
LRP1B	CNTNAP5	405	14	6	-6.7596	2.46315e-05
PIK3CA	MSI2	755	25	9	-6.7543	2.48989e-05
TEX14	TOB1	25	105	5	-6.75186	2.50215e-05
COL11A1	KDM6A	85	686	15	-6.74953	2.51387e-05
CTNNB1	RHOB	821	72	15	-6.74199	2.55608e-05
CSMD3	CNTNAP5	202	14	5	-6.73057	2.62031e-05
ADAMTS12	HCN1	146	35	6	-6.73029	2.62031e-05
MIEN1	PPARG	96	128	8	-6.72856	2.62711e-05
MDM4	AKT1	24	220	6	-6.7241	2.65201e-05
SMAD4	FHIT	98	27	5	-6.72386	2.65201e-05
GATA3	OR10Z1	888	22	9	-6.72114	2.66677e-05
MTAP	PPARG	222	128	11	-6.71667	2.68871e-05
RYR2	ICE1	379	15	6	-6.71482	2.69834e-05
ERBB2	RNFT1	314	28	7	-6.70728	2.74367e-05
COL11A1	ADAMTS12	85	146	8	-6.70074	2.78334e-05
LRP1B	KDM6A	405	686	36	-6.6963	2.80803e-05
CDKN2B	HRAS	143	347	14	-6.69081	2.8418e-05
FGF19	ACSF2	18	155	5	-6.68407	2.87827e-05
HLF	ACSF2	18	155	5	-6.68407	2.87827e-05
ADAMTS12	C7	146	19	5	-6.68353	2.87985e-05
PIK3CA	FBXW7	755	217	26	-6.68183	2.8891e-05
PHB	LINC00467	191	15	5	-6.6789	2.90667e-05
MAP2K4	TOB1	49	105	6	-6.6756	2.92684e-05
TBC1D3P1-DHX40P1	MBTD1	97	53	6	-6.67248	2.94588e-05
PBRM1	CASP8	818	312	34	-6.67119	2.95258e-05
MBIP	GATA3	59	888	14	-6.66711	2.97842e-05
GATA3	ERVK13-1	888	12	7	-6.66471	2.99284e-05
RYR2	PDE4DIP	379	24	7	-6.66225	3.0078e-05
CLTC	ACSF2	34	155	6	-6.65553	3.04744e-05
SYNE1	KDM6A	75	686	14	-6.65508	3.04744e-05
RB1	LRRN2	237	23	6	-6.65435	3.04828e-05
ZFHX4	TRIO	335	17	6	-6.65033	3.07454e-05
TCF7L2	VHL	33	964	11	-6.64904	3.08159e-05
APC	SPAG17	1361	16	9	-6.6474	3.09115e-05
ASTN1	ERBB2	18	314	6	-6.64565	3.09933e-05
ERBB2	TMEM67	314	18	6	-6.64565	3.09933e-05
CCND1	KDM6A	137	686	19	-6.63765	3.15265e-05
PTEN	KIRREL2	1618	11	8	-6.62253	3.25551e-05
CCND1	CASP8	137	312	13	-6.62165	3.25729e-05
ELF3	KDM6A	36	686	10	-6.62111	3.25729e-05
MED13	KDM6A	36	686	10	-6.62111	3.25729e-05
ERBB2	KRT13	314	57	9	-6.61984	3.26462e-05
SPAG9	AKT1	40	220	7	-6.61513	3.29797e-05
GATA3	CTCF	888	175	25	-6.61175	3.32146e-05
AAMDC	AKT1	25	220	6	-6.60891	3.34104e-05
BPTF	GATA3	17	888	8	-6.60398	3.37687e-05
RNLS	SPOP	110	160	9	-6.60288	3.38314e-05
USH2A	REG3A	203	27	6	-6.5992	3.40963e-05
ERBB2	SDK2	314	29	7	-6.59316	3.45275e-05
PPARG	STAG2	128	100	8	-6.59066	3.47031e-05
GATA3	IL32	888	29	10	-6.58087	3.54228e-05
GATA3	ZPBP2	888	29	10	-6.58087	3.54228e-05
PTEN	STAG2	1618	100	25	-6.58005	3.54662e-05
ERBB2	SYNE1	314	75	10	-6.57641	3.57404e-05
ARID1A	KRTAP4-3	698	54	12	-6.57591	3.57574e-05
DGKE	TOB1	27	105	5	-6.57379	3.59086e-05
SAMD7	KEAP1	11	291	5	-6.56705	3.64211e-05
STK11	NLRP14	1057	15	8	-6.56296	3.67409e-05
ABCA6	KDM6A	15	686	7	-6.56192	3.68047e-05
PBRM1	FBXW7	818	217	27	-6.5587	3.70293e-05
CLNS1A	PHB	29	191	6	-6.55681	3.7141e-05
ZPBP2	PHB	29	191	6	-6.55681	3.7141e-05
KRAS	SPAG17	635	16	7	-6.55207	3.75192e-05
MIR193B	CDH1	15	404	6	-6.55154	3.75192e-05
CDH1	SYNGR3	404	15	6	-6.55154	3.75192e-05
KDR	SFTA3	30	95	5	-6.54971	3.76529e-05
RBM12B-AS1	AKT1	14	220	5	-6.54638	3.78917e-05
SEC61G	PBRM1	616	818	53	-6.54381	3.80911e-05
PIK3CA	RBM12B-AS1	755	14	7	-6.53872	3.85145e-05
CDKN2A	CTNNB1	1293	821	91	-6.53807	3.85419e-05
FAT1	CCSER1	206	114	10	-6.53784	3.85419e-05
CYLD	NOTCH1	59	310	9	-6.5335	3.89033e-05
CACNG5	GATA3	23	888	9	-6.52299	3.98211e-05
MED1	TOB1	52	105	6	-6.51801	4.01883e-05
ERBB2	PPM1D	314	43	8	-6.5176	4.01883e-05
ERBB2	BCAS3	314	43	8	-6.5176	4.01883e-05
ZFHX4	PAPPA2	335	28	7	-6.51709	4.01883e-05
ZFHX4	KIAA0391	335	28	7	-6.51709	4.01883e-05
HRNR	STK11	20	1057	9	-6.51177	4.06566e-05
MIEN1	KRT13	96	57	6	-6.50719	4.10336e-05
TBC1D3P1-DHX40P1	HEATR6	97	30	5	-6.5044	4.12444e-05
KRAS	PBRM1	635	818	54	-6.49546	4.19273e-05
EIF4EBP1	ZBTB7B	160	35	6	-6.49527	4.19273e-05
EIF4EBP1	OR4D2	160	35	6	-6.49527	4.19273e-05
PSMD12	TOB1	28	105	5	-6.49017	4.23678e-05
TCHH	ERBB2	19	314	6	-6.4866	4.26895e-05
ANK2	CDH10	36	156	6	-6.48376	4.29414e-05
PIK3CA	PHOSPHO1	755	20	8	-6.47559	4.36996e-05
CTNNB1	MIEN1	821	96	17	-6.47393	4.38271e-05
CCSER1	KDM6A	114	686	17	-6.46178	4.49946e-05
KEAP1	CDH12	291	47	8	-6.45506	4.56664e-05
ARID1A	SOX4	698	88	15	-6.44845	4.62772e-05
MUC16	APC	213	1361	36	-6.44289	4.68434e-05
CDKN2B	NOTCH1	143	310	13	-6.43665	4.74591e-05
MTAP	HRAS	222	347	17	-6.43627	4.747e-05
DNAH5	CDH10	118	156	9	-6.43498	4.75803e-05
PTEN	SFTA3	1618	95	24	-6.43385	4.7674e-05
SMAD4	CASP8	98	312	11	-6.42634	4.84431e-05
TOP2A	WWOX	22	686	8	-6.41567	4.95843e-05
PPARG	RHOB	128	72	7	-6.41022	5.01453e-05
ZFHX4	PCDH11X	335	29	7	-6.40337	5.07893e-05
ERBB2	TSTD1	314	11	5	-6.40329	5.07893e-05
USH2A	PCDH11X	203	29	6	-6.40114	5.10083e-05
KRAS	PTPRT	635	11	6	-6.39415	5.18026e-05
ASH2L	AKT1	27	220	6	-6.3938	5.18114e-05
PTRH2	CLTC	90	34	5	-6.38301	5.30465e-05
CASC15	FGFR3	26	571	8	-6.37987	5.339e-05
PTEN	CCDC182	1618	47	16	-6.37734	5.36409e-05
LINC00674	PHB	17	191	5	-6.37165	5.43141e-05
GATA3	HLF	888	18	8	-6.36597	5.49947e-05
PTEN	PBRM1	1618	818	107	-6.36288	5.53523e-05
PGAP3	KRTAP4-8	75	41	5	-6.35966	5.57282e-05
HGSNAT	GATA3	13	888	7	-6.34594	5.72976e-05
GATA3	UNC93B1	888	13	7	-6.34594	5.72976e-05
AAMDC	CDH1	25	404	7	-6.33964	5.80984e-05
PDE4DIP	GATA3	24	888	9	-6.33631	5.84724e-05
GATA3	MDM4	888	24	9	-6.33631	5.84724e-05
RYR2	VCAN	379	17	6	-6.3356	5.85301e-05
ACSF2	RUNX1	155	122	9	-6.33522	5.85448e-05
HEATR6	TOB1	30	105	5	-6.33242	5.88861e-05
COL18A1	WWOX	30	686	9	-6.33039	5.91248e-05
ELF3	CDH1	36	404	8	-6.32146	6.03147e-05
CDH12	ARID1A	47	698	11	-6.31991	6.04922e-05
ZFHX4	PGAP3	335	75	10	-6.31844	6.05834e-05
PBRM1	ARAP3	818	14	7	-6.30279	6.26875e-05
MAP2K4	RUNX1	49	122	6	-6.28927	6.46305e-05
MUC16	NCKAP5	213	16	5	-6.28484	6.52111e-05
MUC16	EPHA6	213	16	5	-6.28484	6.52111e-05
STK11	FAM47B	1057	16	8	-6.28259	6.55083e-05
PIK3CA	TRIQK	755	21	8	-6.28192	6.5569e-05
ERBB2	XYLT2	314	46	8	-6.28022	6.57574e-05
PIK3CA	FBXL20	755	15	7	-6.28013	6.57574e-05
STK11	TOB1	1057	105	20	-6.27979	6.57677e-05
MUC16	PCDH11X	213	29	6	-6.27861	6.58696e-05
SEC61G	PIP4K2C	616	25	8	-6.27857	6.58696e-05
MRC2	ERBB2	32	314	7	-6.27695	6.60745e-05
RYR2	FBN2	379	27	7	-6.27433	6.64342e-05
GATA3	COPA	888	31	10	-6.2708	6.69336e-05
PBRM1	NOTCH1	818	310	33	-6.2601	6.85605e-05
GATA3	ABCA17P	888	9	6	-6.24863	7.03087e-05
MYCBP2	FBXW7	16	217	5	-6.24486	7.08779e-05
ARID1A	CASP8	698	312	30	-6.23784	7.19874e-05
DNAH5	DMD	118	28	5	-6.23744	7.20087e-05
PPARG	IQSEC1	128	26	5	-6.23195	7.28808e-05
TPRG1	NOTCH1	21	310	6	-6.22963	7.32256e-05
SETD1B	TMPRSS13	25	134	5	-6.22362	7.41534e-05
FAM72C	TBC1D3P1-DHX40P1	34	97	5	-6.22045	7.45589e-05
TBC1D3P1-DHX40P1	CLTC	97	34	5	-6.22045	7.45589e-05
RB1	TSEN2	237	83	9	-6.21654	7.51859e-05
RB1	FNDC3A	237	15	5	-6.21423	7.54481e-05
RB1	PFDN2	237	15	5	-6.21423	7.54481e-05
TGFBR2	CASP8	21	312	6	-6.2133	7.55634e-05
KCNK2	CDH1	26	404	7	-6.211	7.58813e-05
ZDBF2	PBRM1	20	818	8	-6.21094	7.58813e-05
MUC16	CDH12	213	47	7	-6.20977	7.60034e-05
ITGA3	CDH1	50	404	9	-6.20971	7.60034e-05
TTN	EGFR	234	598	23	-6.20634	7.65477e-05
DGKE	RB1	27	237	6	-6.20437	7.6773e-05
CDKN2B-AS1	PBRM1	515	818	46	-6.20427	7.6773e-05
APC	AR	1361	22	10	-6.20395	7.67819e-05
WWOX	MAP2K4	686	49	11	-6.19821	7.77557e-05
ZPBP2	AKT1	29	220	6	-6.19637	7.80378e-05
MRC2	TOB1	32	105	5	-6.18587	7.98514e-05
FGF4	ERBB2	33	314	7	-6.17926	8.09762e-05
UTP23	CDH1	17	404	6	-6.17326	8.19522e-05
STK11	AKAP6	1057	12	7	-6.15015	8.58573e-05
TSEN2	KRTAP4-8	83	41	5	-6.13899	8.80393e-05
KRAS	ITGA8	635	18	7	-6.13186	8.93891e-05
PIK3CA	SDK2	755	29	9	-6.12292	9.11927e-05
CLTC	PHB	34	191	6	-6.12206	9.13172e-05
CDH1	ECI1	404	10	5	-6.1188	9.19514e-05
CDKN2A	GATA3	1293	888	95	-6.10427	9.46233e-05
TSPAN31	STK11	34	1057	11	-6.10069	9.52915e-05
MAP3K1	TOB1	61	105	6	-6.09885	9.56404e-05
KRAS	FAT4	635	34	9	-6.09791	9.57892e-05
PIK3R1	FGFR2	187	35	6	-6.09757	9.58077e-05
PTEN	ZFHX4	1618	335	54	-6.0929	9.66684e-05
STAG2	RXRA	100	35	5	-6.08927	9.74224e-05
RNLS	SNHG5	110	32	5	-6.08536	9.80692e-05
EGFR	TBP	598	36	9	-6.08479	9.81391e-05
TTN	PCDH15	234	16	5	-6.08301	9.84263e-05
KEL	VHL	37	964	11	-6.08091	9.88438e-05
MUC2	BAP1	21	329	6	-6.07875	9.92779e-05
DMRTA1	KRAS	54	635	11	-6.07663	9.96457e-05
APC	ASXL1	1361	18	9	-6.07329	0.000100357
EGFR	SFTA3	598	95	14	-6.06389	0.00010249
IKBKB	GATA3	14	888	7	-6.06193	0.000102894
APC	TCF7L2	1361	33	12	-6.06014	0.000103257
UPF2	ARID1A	17	698	7	-6.05708	0.000103742
BPTF	ARID1A	17	698	7	-6.05708	0.000103742
CSMD3	PGAP3	202	75	8	-6.05015	0.00010535
NKX2-1	TOB1	34	105	5	-6.04905	0.000105554
RYR2	PRKCA	379	29	7	-6.0436	0.000106801
TTN	CCSER1	234	114	10	-6.03034	0.000110005
ASXL3	STK11	17	1057	8	-6.02703	0.000110784
PPM1D	ACSF2	43	155	6	-6.02412	0.000111462
HEBP1	VHL	45	964	12	-6.01485	0.000113801
CDKN2A	DNAH11	1293	19	9	-6.00854	0.000115338
APC	VHL	1361	964	105	-6.00851	0.000115338
MUC16	PEG3	213	18	5	-5.99978	0.000117473
MUC16	LAMA4	213	18	5	-5.99978	0.000117473
LRP1B	PEG3	405	18	6	-5.99836	0.000117719
LRP1B	CTNNA2	405	18	6	-5.99836	0.000117719
PTEN	ZC3H13	1618	20	10	-5.99387	0.000118806
APC	MTOR	1361	28	11	-5.99351	0.000118834
MAP2K4	AKT1	49	220	7	-5.98812	0.000120248
FAT1	SYNE1	206	75	8	-5.98601	0.000120747
OR4D2	TOB1	35	105	5	-5.98391	0.000121136
ITGAX	PHB	20	191	5	-5.98287	0.000121356
AJUBA	PBRM1	28	818	9	-5.97877	0.000122437
ZNF689	CDH1	28	404	7	-5.97088	0.000124537
ERBB2	ITLN2	314	13	5	-5.96959	0.000124764
ERBB2	NEK8	314	13	5	-5.96959	0.000124764
FADD	NOTCH1	88	310	10	-5.96885	0.000124832
COL1A1	PHB	36	191	6	-5.9681	0.000124973
ITCH	FBXW7	18	217	5	-5.95995	0.000127268
PIK3R1	LINC00620	187	37	6	-5.94829	0.00013043
EIF4EBP1	BCAS3	160	43	6	-5.9435	0.000131724
FAT1	BPIFA3	206	19	5	-5.94241	0.000131978
ITGAX	GATA3	20	888	8	-5.94125	0.000132257
TP53	PVT1	864	10	6	-5.93714	0.000133437
FUT9	SPOP	24	160	5	-5.93671	0.000133473
TTN	CDH12	234	47	7	-5.93603	0.000133545
FAHD1	AKT1	18	220	5	-5.93057	0.000135082
MRC2	AKT1	32	220	6	-5.92783	0.000135859
WWOX	MED1	686	52	11	-5.92223	0.000137465
CCND1	RNFT1	137	28	5	-5.91595	0.000139386
BAP1	KDM6A	329	686	30	-5.90951	0.000141144
LINC00709	KDM6A	12	686	6	-5.90874	0.000141317
NSD1	VHL	46	964	12	-5.90292	0.000143138
CDKN2A	GDPD4	1293	15	8	-5.89417	0.000145971
APC	XYLT2	1361	46	14	-5.88648	0.000148494
CDKN2A	STAG2	1293	100	21	-5.8762	0.000151877
HRAS	FBXW7	347	217	16	-5.87389	0.000152599
MUC16	CDH18	213	19	5	-5.87093	0.000153469
GATA3	ECI1	888	10	6	-5.86739	0.000154638
KIAA1191	VHL	25	964	9	-5.86217	0.000156328
CLNS1A	CDH1	29	404	7	-5.85848	0.000157486
CDH1	IL32	404	29	7	-5.85848	0.000157486
RYR2	EGFR	379	598	30	-5.85679	0.000157703
SPAG9	TBC1D3P1-DHX40P1	40	97	5	-5.85665	0.000157703
TBC1D3P1-DHX40P1	MYCBPAP	97	40	5	-5.85665	0.000157703
USH2A	HRNR	203	20	5	-5.85247	0.000159139
CDKN2A	FLG	1293	42	13	-5.84914	0.000160273
KDM5B	CDH1	19	404	6	-5.84725	0.000160879
DNAH11	LRP1B	19	405	6	-5.84102	0.000163022
CCND1	MED1	137	52	6	-5.8373	0.000164238
STK11	UNC5A	1057	13	7	-5.83471	0.000165099
SMAD4	ACVR2A	98	40	5	-5.83454	0.000165099
COL22A1	ZFHX4	13	335	5	-5.83121	0.000166185
ZFHX4	MMP16	335	13	5	-5.83121	0.000166185
KDM6A	VHL	686	964	62	-5.83022	0.000166384
CTNNB1	KRTAP1-1	821	54	12	-5.8302	0.000166384
CTNNB1	VEGFA	821	22	8	-5.82611	0.000167863
ALPK2	VHL	14	964	7	-5.82196	0.000169287
ERBB2	NUFIP2	314	24	6	-5.81981	0.00016992
PPP2R1A	FBXW7	75	217	8	-5.81647	0.000171055
GATA3	FBXL20	888	15	7	-5.80593	0.000175161
TTN	PCLO	234	18	5	-5.79872	0.000177795
NOTCH1	FBXW7	310	217	15	-5.79746	0.000178214
KIF5A	STK11	18	1057	8	-5.79239	0.000180006
ITGA8	STK11	18	1057	8	-5.79239	0.000180006
KRAS	KDM6A	635	686	46	-5.79148	0.000180284
PPFIA1	FBXW7	53	217	7	-5.79008	0.000180764
ORMDL3	ACSF2	47	155	6	-5.78938	0.000180953
UBR5	ERBB2	14	314	5	-5.78331	0.000183296
EGFR	MBD6	598	21	7	-5.77858	0.000184999
KMT2B	APC	24	1361	10	-5.77678	0.000185559
NCAPH2	KEAP1	15	291	5	-5.77492	0.000186201
FAT1	ANO1	206	56	7	-5.7748	0.000186201
FADD	WWOX	88	686	14	-5.774	0.000186391
KRAS	CYP24A1	635	20	7	-5.76929	0.000188269
MUC16	HCN1	213	35	6	-5.7681	0.00018868
CLTC	AKT1	34	220	6	-5.76433	0.000189906
INTS2	AKT1	34	220	6	-5.76433	0.000189906
APC	PTPRT	1361	11	7	-5.76391	0.000189988
NSD3	PPARG	32	128	5	-5.75939	0.000191551
DMRTA1	KDM6A	54	686	11	-5.74936	0.000195386
KDM6A	KRTAP1-1	686	54	11	-5.74936	0.000195386
KDM6A	KRTAP4-3	686	54	11	-5.74936	0.000195386
KRAS	GATA3	635	888	55	-5.74324	0.00019805
EGFR	WWOX	598	686	44	-5.74072	0.00019909
KCNH6	ACSF2	27	155	5	-5.73436	0.000201697
FGFR3	VHL	571	964	54	-5.73349	0.000201992
TTN	KDM6A	234	686	24	-5.72926	0.000203637
ERBB2	KRTAP4-3	314	54	8	-5.72685	0.000204661
CTNNB1	PPP2R1A	821	75	14	-5.72452	0.000205649
ARID1A	MUC5B	698	26	8	-5.72334	0.000206098
PIK3CA	NSD3	755	32	9	-5.71986	0.000207643
DDHD2	ERBB2	25	314	6	-5.70637	0.000214077
RXRA	KDM6A	35	686	9	-5.70385	0.000215205
KRAS	MIEN1	635	96	14	-5.70108	0.000216285
CYP24A1	CDH1	20	404	6	-5.6998	0.000216753
CDKN2A	CREBBP	1293	31	11	-5.69748	0.000217795
SETD2	VHL	26	964	9	-5.6966	0.000218118
PIK3R1	RPL22	187	90	8	-5.6933	0.000219189
FGFR1	GATA3	28	888	9	-5.68314	0.000224013
MAP2K4	ACSF2	49	155	6	-5.68021	0.000225411
CDKN2A	KEAP1	1293	291	41	-5.67681	0.000227058
FGFR3	RACK1	571	15	6	-5.67373	0.000228552
TCHH	ARID1A	19	698	7	-5.67017	0.000230061
PIK3CA	ERVK13-1	755	12	6	-5.66605	0.000231882
SOX4	ZFP36L1	88	48	5	-5.66379	0.00023297
ZFHX4	PDE4DIP	335	24	6	-5.6569	0.000236511
SHISA4	PHB	23	191	5	-5.65645	0.000236557
MTMR4	ACSF2	28	155	5	-5.65165	0.000239061
RPL22	BAP1	90	329	10	-5.64592	0.000241687
CTNNB1	ERBB2	821	314	32	-5.64338	0.000242878
NOTCH1	HLA-A	310	15	5	-5.64012	0.000244575
CDH10	PAPPA2	156	28	5	-5.63792	0.000245689
ZFHX4	PBX1	335	37	7	-5.63405	0.00024723
COL11A1	CSMD3	85	202	8	-5.63236	0.000248064
TTN	CDH10	234	156	11	-5.63167	0.000248324
CSMD3	ADAMTS12	202	146	10	-5.62405	0.000252317
EGFR	LNX1	598	22	7	-5.62356	0.000252469
COL11A1	USH2A	85	203	8	-5.61639	0.000256541
CDKN2B-AS1	LRP1B	515	405	28	-5.6147	0.000257403
PTEN	HRAS	1618	347	54	-5.61345	0.00025787
APC	UNC13C	1361	8	6	-5.61229	0.000258427
E2F3	FGFR3	23	571	7	-5.61008	0.000259607
SYNE1	CASP8	75	312	9	-5.60508	0.000262059
PTEN	COPA	1618	31	12	-5.60451	0.000262269
PBRM1	EP400	818	17	7	-5.59634	0.000266901
PPP1R1B	TBC1D3P1-DHX40P1	45	97	5	-5.59622	0.000266901
CTCF	KDM6A	175	686	20	-5.59177	0.000269226
KRT8	NF2	23	197	5	-5.59055	0.000269841
EIF4EBP1	PSMD12	160	28	5	-5.5839	0.000273716
EIF4EBP1	RNFT1	160	28	5	-5.5839	0.000273716
ARID1A	KRTAP4-5	698	45	10	-5.57628	0.000277832
SDK2	ACSF2	29	155	5	-5.57218	0.00028018
KRT13	FBXW7	57	217	7	-5.57172	0.000280329
PYHIN1	GATA3	22	888	8	-5.57113	0.000280565
LRP1B	RBM10	405	59	9	-5.57029	0.000280961
LSM1	AKT1	21	220	5	-5.5666	0.000282772
EIF3H	CDH1	21	404	6	-5.56111	0.000285775
ZNF217	CDH1	21	404	6	-5.56111	0.000285775
TAOK2	CDH1	21	404	6	-5.56111	0.000285775
TRIQK	CDH1	21	404	6	-5.56111	0.000285775
CDKN2A	TRRAP	1293	12	7	-5.55946	0.000286714
CDKN2A	VSTM2A	1293	21	9	-5.55725	0.000288027
CNTNAP5	STK11	14	1057	7	-5.55402	0.000289875
STK11	FOLH1	1057	14	7	-5.55402	0.000289875
PDGFRA	MUC16	38	213	6	-5.54901	0.000292981
CDKN2B-AS1	MUC16	515	213	19	-5.54871	0.000292981
FADD	PTRH2	88	90	6	-5.54866	0.000292981
CTNNB1	COPA	821	31	9	-5.54849	0.000292981
MTAP	RTP2	222	21	5	-5.54735	0.000293453
ZC3H13	KDM6A	20	686	7	-5.54626	0.000293886
ZFHX4	BAZ1A	335	25	6	-5.54386	0.000295212
FGF3	GATA3	11	888	6	-5.54165	0.000296257
TTN	HCN1	234	35	6	-5.53168	0.000302983
PIK3CA	APC	755	1361	85	-5.5232	0.000308355
RB1	TIMP4	237	20	5	-5.52238	0.000308749
KRAS	ERBB2	635	314	27	-5.52184	0.000308854
NRAS	TMPRSS13	60	134	6	-5.52179	0.000308854
RB1	PPARG	237	128	10	-5.52001	0.000309909
PTEN	NECTIN4	1618	22	10	-5.51529	0.000312706
NFE2L2	HRAS	131	347	12	-5.51223	0.000314601
NFE2L2	HCN1	131	35	5	-5.50921	0.000316629
EIF4EBP1	ZFHX4	160	335	13	-5.50617	0.00031869
FGFR3	BAP1	571	329	26	-5.50208	0.000321542
ZBTB7B	RB1	35	237	6	-5.49975	0.000322944
ZC3H13	ARID1A	20	698	7	-5.49635	0.00032499
COL7A1	ARID1A	20	698	7	-5.49635	0.00032499
ARID1A	TIMP4	698	20	7	-5.49635	0.00032499
ASH2L	ERBB2	27	314	6	-5.49477	0.000326006
KRAS	CCSER1	635	114	15	-5.48868	0.000330104
LINC00620	KDM6A	37	686	9	-5.48454	0.000332931
MUC2	VHL	21	964	8	-5.48356	0.000333346
PIK3CA	CLTC	755	34	9	-5.47745	0.000337725
RNLS	HRAS	110	347	11	-5.47157	0.000341984
MTAP	FAT1	222	206	12	-5.46152	0.000349284
CDH12	KDM6A	47	686	10	-5.46015	0.000350217
PIK3CA	KDM5B	755	19	7	-5.44389	0.000362847
CSMD3	GATA3	202	888	25	-5.43921	0.000366591
PPARG	PBX1	128	37	5	-5.43514	0.000369856
STK11	KDM6A	1057	686	65	-5.4334	0.000371156
ERBB2	CDKN1A	314	42	7	-5.43147	0.000372623
FAT1	DNAH5	206	118	9	-5.42983	0.000373465
EIF4EBP1	HEATR6	160	30	5	-5.42814	0.000374734
ERBB2	RBM10	314	59	8	-5.42776	0.000374874
STK11	BRMS1L	1057	10	6	-5.42533	0.000376603
PBX1	ARID1A	37	698	9	-5.42308	0.000378166
RIMS1	WWOX	14	686	6	-5.42245	0.000378166
IKBKB	KDM6A	14	686	6	-5.42245	0.000378166
WWOX	ERBB4	686	14	6	-5.42245	0.000378166
CSMD3	FLG	202	42	6	-5.41809	0.00038141
FHIT	NEFH	27	180	5	-5.41568	0.00038334
DMRTA1	CDH10	54	156	6	-5.41147	0.00038688
APC	FBXL7	1361	12	7	-5.41012	0.000387898
PTEN	PHB	1618	191	35	-5.40977	0.000388012
DCST2	RB1	21	237	5	-5.40848	0.000388781
KRAS	ATM	635	15	6	-5.40671	0.000389987
ZNF536	ZFHX4	94	335	10	-5.40277	0.000393344
PTRH2	MBTD1	90	53	5	-5.39884	0.000396329
CTNNB1	RBM10	821	59	12	-5.39838	0.000396372
APC	EP300	1361	71	17	-5.39836	0.000396372
PSMD12	ERBB2	28	314	6	-5.39578	0.000398149
CDKN2A	CCNE1	1293	33	11	-5.39061	0.000402719
KRAS	DHX40	635	31	8	-5.38905	0.000403564
CTNNB1	KRT19	821	18	7	-5.38754	0.00040461
CSMD3	SPTA1	202	65	7	-5.3875	0.00040461
RYR2	CDK12	379	50	8	-5.38325	0.000407748
RYR2	LRRC7	379	14	5	-5.38308	0.000407748
TOB1	XYLT2	105	46	5	-5.37824	0.000411711
RB1	HRAS	237	347	16	-5.37593	0.000413702
STK11	SPTSSA	1057	20	8	-5.3744	0.000414531
STK11	CYP24A1	1057	20	8	-5.3744	0.000414531
STK11	PKP1	1057	26	9	-5.36729	0.00042016
PIK3CA	OR4D2	755	35	9	-5.36307	0.000424059
PLPP5	GATA3	17	888	7	-5.35958	0.000427277
CCSER1	SYNE1	114	75	6	-5.35734	0.000429064
EIF4EBP1	DHX40	160	31	5	-5.35456	0.00043161
ADAMTS12	MBIP	146	59	6	-5.34942	0.000436539
RNLS	FOXA1	110	78	6	-5.34752	0.000438239
EGFR	CDH10	598	156	17	-5.34556	0.000440001
PDGFRA	CDKN2B-AS1	38	515	8	-5.34352	0.000441866
SEC61G	RB1	616	237	22	-5.34311	0.000442062
BAP1	CASP8	329	312	18	-5.33629	0.000448626
ITGA8	KEAP1	18	291	5	-5.33517	0.00044957
ZFHX4	MIEN1	335	96	10	-5.31952	0.000464257
ZFHX4	TSHZ2	335	16	5	-5.31849	0.000464917
ZFHX4	BCAS1	335	16	5	-5.31849	0.000464917
CTNNB1	NRAS	821	60	12	-5.31784	0.000465165
C16orf62	CDH1	23	404	6	-5.3064	0.000476893
LRP1B	FAT1	405	206	16	-5.30509	0.000477867
ERBB2	WFIKKN2	314	29	6	-5.30085	0.000482327
SYNE1	NEFH	75	180	7	-5.29725	0.000485406
COL11A1	RBM10	85	59	5	-5.28854	0.000494052
EIF4EBP1	ANKRD40	160	32	5	-5.28358	0.000499495
RNLS	KDM6A	110	686	15	-5.27841	0.00050475
SSX3	BAP1	78	329	9	-5.27392	0.000509747
PIK3CA	TLK2	755	45	10	-5.27356	0.000509927
PIK3CA	CYP24A1	755	20	7	-5.27116	0.000512507
AKAP1	AKT1	41	220	6	-5.26804	0.000515713
CSMD3	SFTA3	202	95	8	-5.26737	0.000516266
CDKN2A	AJUBA	1293	28	10	-5.25838	0.000525316
ANK1	GATA3	12	888	6	-5.25729	0.000526274
PTEN	ZNF689	1618	28	11	-5.25689	0.000526274
PIK3CA	MED13	755	36	9	-5.25284	0.000529883
CCSER1	KRTAP4-5	114	45	5	-5.25099	0.000531476
CDKN2A	DCC	1293	13	7	-5.2487	0.000533855
FAM92A	CDH1	14	404	5	-5.24778	0.000534741
DNAH5	FBXW7	118	217	9	-5.24601	0.000536676
KRAS	SPTA1	635	65	11	-5.24327	0.000539564
ZBBX	LRP1B	14	405	5	-5.24255	0.000540201
CTNNB1	CDKN1A	821	42	10	-5.24189	0.000540762
APC	KRTAP4-5	1361	45	13	-5.22726	0.000557983
ZFHX4	MBIP	335	59	8	-5.22118	0.000564529
RYR2	NF1	379	15	5	-5.21379	0.000573652
PFDN2	KDM6A	15	686	6	-5.21339	0.00057367
STK11	REG3A	1057	27	9	-5.21202	0.000575216
EGFR	PIP4K2C	598	25	7	-5.20745	0.000580209
FGFR3	KLLN	571	36	8	-5.20212	0.000586286
APC	KRT39	1361	17	8	-5.20166	0.000586628
PIK3CA	FGFR1	755	28	8	-5.19997	0.000588638
E2F3	RB1	23	237	5	-5.19846	0.000590146
INSRR	RB1	23	237	5	-5.19846	0.000590146
PTEN	MIEN1	1618	96	22	-5.19764	0.000590982
NSD1	NOTCH1	46	310	7	-5.19364	0.000596172
PCLO	CASP8	18	312	5	-5.18783	0.000603373
ARID2	CASP8	18	312	5	-5.18783	0.000603373
ITCH	CASP8	18	312	5	-5.18783	0.000603373
HTRA4	STK11	21	1057	8	-5.18672	0.000604076
2018-03-06	STK11	21	1057	8	-5.18672	0.000604076
STK11	RALGAPA1	1057	21	8	-5.18672	0.000604076
EGFR	SLC26A10	598	17	6	-5.18649	0.000604118
CDH10	MBIP	156	59	6	-5.18373	0.000606847
PIK3CA	GRB7	755	46	10	-5.18193	0.000608516
PIK3CA	MPO	755	46	10	-5.18193	0.000608516
PIK3CA	XYLT2	755	46	10	-5.18193	0.000608516
NECTIN4	ARID1A	22	698	7	-5.18043	0.000610347
LRP1B	ANK2	405	36	7	-5.17619	0.000615622
ZFHX4	CDH9	335	17	5	-5.17321	0.00061943
APC	LNX1	1361	22	9	-5.17171	0.000621286
ARID1A	CACNA1B	698	15	6	-5.1701	0.000623029
LRP1B	SHANK2	405	83	10	-5.16962	0.000623421
TMEM81	GATA3	18	888	7	-5.16267	0.000632908
PLAT	GATA3	18	888	7	-5.16267	0.000632908
USH2A	FBN2	203	27	5	-5.16098	0.000635082
PTEN	DDX39A	1618	15	8	-5.15992	0.000636332
SYNE1	EP300	75	71	5	-5.15775	0.000638943
EIF4EBP1	FAM72C	160	34	5	-5.14875	0.000650834
KRT8	VHL	23	964	8	-5.13908	0.000665182
FGFR3	KRT19	571	18	6	-5.13625	0.000668911
DMRTA1	STAG2	54	100	5	-5.13327	0.000673212
SDK2	PHB	29	191	5	-5.12897	0.000678669
TTN	KMT2B	234	24	5	-5.12807	0.000679781
EIF4EBP1	RBM10	160	59	6	-5.12063	0.000690574
SPAG9	CCND1	40	137	5	-5.11884	0.00069312
KRTAP1-1	VHL	54	964	12	-5.11235	0.000702602
PIK3CA	ZNF217	755	21	7	-5.10943	0.000705733
PIK3CA	USP32	755	21	7	-5.10943	0.000705733
CDKN2A	CTCF	1293	175	28	-5.10794	0.000707842
EGFR	CTNNB1	598	821	48	-5.10694	0.000709156
SPTA1	ERBB2	65	314	8	-5.10599	0.000710389
PTEN	KMT2B	1618	24	10	-5.09882	0.000720898
EGFR	ADAMTS12	598	146	16	-5.09831	0.00072142
MAP3K1	PTRH2	61	90	5	-5.09451	0.00072699
BAZ1A	GATA3	25	888	8	-5.09352	0.000728109
PIK3CA	CCDC182	755	47	10	-5.09285	0.000728902
WWOX	PPARG	686	128	16	-5.09151	0.00073017
CSMD3	PAPPA2	202	28	5	-5.08954	0.000733161
COPA	ARID1A	31	698	8	-5.08724	0.000736732
E2F3	KDM6A	23	686	7	-5.08528	0.000738626
WWOX	CYP51A1	686	23	7	-5.08528	0.000738626
USH2A	PAPPA2	203	28	5	-5.07913	0.000748265
ADAM5	CDH1	25	404	6	-5.07713	0.000751042
FAT1	CSMD1	206	47	6	-5.07655	0.000751719
PIK3CA	MRGPRF	755	9	5	-5.07568	0.000752878
CDKN2B	WWOX	143	686	17	-5.07448	0.000754196
PIK3CA	PRKCA	755	29	8	-5.07434	0.000754196
PIK3CA	CLNS1A	755	29	8	-5.07434	0.000754196
FAT1	EP300	206	71	7	-5.07298	0.000756235
SPAG17	STK11	16	1057	7	-5.07177	0.000757327
STK11	FANCM	1057	16	7	-5.07177	0.000757327
ZFHX4	CTNNB1	335	821	32	-5.05331	0.000787062
ZNF536	CDH10	94	156	7	-5.05056	0.000791348
DNAH11	ERBB2	19	314	5	-5.04731	0.000796233
GATA3	KRTAP4-8	888	41	10	-5.04353	0.000802848
EPHA2	KDM6A	52	686	10	-5.04226	0.000804491
MED1	KDM6A	52	686	10	-5.04226	0.000804491
STK11	PHB	1057	191	26	-5.04197	0.00080459
PIK3CA	KRAS	755	635	47	-5.0391	0.000809293
ZFHX4	ASTN1	335	18	5	-5.03787	0.000811225
ARID1A	BRWD1	698	23	7	-5.03606	0.000814255
ARID1A	KRTAP4-8	698	41	9	-5.02766	0.000828686
TLK2	AKT1	45	220	6	-5.02593	0.000831556
TEX2	GATA3	33	888	9	-5.02314	0.00083626
MYCBP2	KDM6A	16	686	6	-5.02205	0.000837634
GATA3	MMP16	888	13	6	-5.00511	0.00086828
WWOX	BAP1	686	329	28	-4.98686	0.000901586
ARID1A	SYNE1	698	75	12	-4.98512	0.000904817
TCHH	GATA3	19	888	7	-4.98005	0.000914639
KDM5B	GATA3	19	888	7	-4.98005	0.000914639
SMARCA4	ARID1A	16	698	6	-4.97898	0.000916496
MED1	ARID1A	52	698	10	-4.97661	0.000921067
PIK3CA	IKZF3	755	15	6	-4.97464	0.000922969
PIK3CA	MIR193B	755	15	6	-4.97464	0.000922969
PIK3CA	GOLGA7	755	15	6	-4.97464	0.000922969
APC	PLAT	1361	18	8	-4.97314	0.000925292
APC	ITCH	1361	18	8	-4.97314	0.000925292
ARID2	HRAS	18	347	5	-4.96384	0.000944075
CTNNB1	MED13	821	36	9	-4.95934	0.000953085
CDKN2B-AS1	TPRG1	515	21	6	-4.95648	0.00095856
CDKN2B-AS1	RTP2	515	21	6	-4.95648	0.00095856
ADAMTS12	KDM6A	146	686	17	-4.95343	0.000964478
FADD	CDH1	88	404	10	-4.94942	0.000973013
MTOR	PBRM1	28	818	8	-4.94525	0.000981117
RBM10	STAG2	59	100	5	-4.94236	0.00098682
SMAD4	FBXW7	98	217	8	-4.93937	0.000992785
CTNNB1	ERCC2	821	28	8	-4.93367	0.0010039
SHANK2	RUNX1	83	122	6	-4.93137	0.00100865
STK11	SDK2	1057	29	9	-4.92383	0.00102542
TTN	PBRM1	234	818	25	-4.92198	0.00102893
LRP1B	NCKAP5	405	16	5	-4.91827	0.00103553
LRP1B	EPHA6	405	16	5	-4.91827	0.00103553
SI	FAT1	50	206	6	-4.91746	0.00103676
EGFR	XIRP2	598	61	10	-4.91738	0.00103676
RYR2	ASXL3	379	17	5	-4.91338	0.00104592
RHOB	TSEN2	72	83	5	-4.91156	0.00104976
ZFHX4	NAV3	335	19	5	-4.91123	0.00104976
ZFHX4	C7	335	19	5	-4.91123	0.00104976
MTMR4	AKT1	28	220	5	-4.90992	0.00105203
PTEN	DDHD2	1618	25	10	-4.90964	0.00105221
APC	RNF43	1361	29	10	-4.9041	0.00106442
APC	ZFP36L1	1361	48	13	-4.8885	0.00110195
CCNE1	PIK3R1	33	187	5	-4.88614	0.001107
NSD3	ZFHX4	32	335	6	-4.87778	0.00112707
ZFHX4	MRC2	335	32	6	-4.87778	0.00112707
KRAS	NRK	635	18	6	-4.87286	0.00113848
EGFR	MIR29A	598	38	8	-4.86989	0.00114581
CTNNB1	GRB7	821	46	10	-4.86397	0.00116104
LRP1B	FBN2	405	27	6	-4.86281	0.00116365
CDH9	STK11	17	1057	7	-4.86161	0.00116509
STK11	ABI3	1057	17	7	-4.86161	0.00116509
RYR2	MIEN1	379	96	10	-4.8518	0.00118801
WWOX	ZNF804B	686	17	6	-4.84576	0.0012011
MEGF8	KDM6A	17	686	6	-4.84576	0.0012011
KRAS	CDH12	635	47	9	-4.84332	0.00120636
TGFBR2	NOTCH1	21	310	5	-4.84233	0.00120859
FGF4	PHB	33	191	5	-4.84172	0.00120929
VEZF1	PHB	33	191	5	-4.84172	0.00120929
PIK3CA	COPA	755	31	8	-4.83909	0.00121613
IL32	AKT1	29	220	5	-4.83162	0.00123308
LSM1	CASP8	21	312	5	-4.82886	0.00123991
CDKN2B-AS1	NECTIN4	515	22	6	-4.8277	0.00124273
ERBB2	USP32	314	21	5	-4.81548	0.00127384
SPTSSA	GATA3	20	888	7	-4.80991	0.00128823
CDKN2B-AS1	SOX4	515	88	11	-4.79967	0.00131625
ZBTB7B	GATA3	35	888	9	-4.79522	0.00132705
SEC61G	HACD4	616	19	6	-4.79462	0.00132833
ZFHX4	CYP24A1	335	20	5	-4.79228	0.00133388
EIF4EBP1	SPAG9	160	40	5	-4.79177	0.00133489
PTEN	KRTAP1-1	1618	54	15	-4.78551	0.00135261
APC	MAP2K4	1361	49	13	-4.78234	0.00136196
TTN	DMD	234	28	5	-4.78061	0.00136682
GATA3	NDUFAB1	888	14	6	-4.77871	0.00137167
CDKN2B-AS1	KRTAP4-5	515	45	8	-4.76801	0.00140302
APC	TBP	1361	36	11	-4.76658	0.00140707
2018-03-09	DTX3	266	25	5	-4.76635	0.00140722
CDKN2B-AS1	TCF7L2	515	33	7	-4.76407	0.00141405
EGFEM1P	USH2A	54	203	6	-4.75741	0.00143358
BAG4	AKT1	50	220	6	-4.75557	0.00143849
ITGA3	AKT1	50	220	6	-4.75557	0.00143849
RB1	ERCC2	237	28	5	-4.75396	0.00144205
SI	ZFHX4	50	335	7	-4.72825	0.0015216
ZFHX4	CDK12	335	50	7	-4.72825	0.0015216
ERBB2	COL1A1	314	36	6	-4.72817	0.0015216
PTEN	DOCK6	1618	9	6	-4.72489	0.0015319
CDKN2A	DDX39A	1293	15	7	-4.72467	0.00153203
MTAP	SEC61G	222	616	20	-4.72231	0.00153913
WWOX	ZNF469	686	35	8	-4.72031	0.00154562
KRAS	DOCK10	635	19	6	-4.71984	0.00154668
FLG	LRP1B	42	405	7	-4.71216	0.00157109
ERBB2	PYHIN1	314	22	5	-4.7091	0.001579
CDKN2B-AS1	TSFM	515	23	6	-4.70593	0.0015893
CDKN2B-AS1	CYP51A1	515	23	6	-4.70593	0.0015893
ZFHX4	ARID1A	335	698	28	-4.70556	0.00159002
MTAP	PTEN	222	1618	37	-4.70503	0.00159133
HDLBP	ARID1A	11	698	5	-4.70346	0.00159644
FADD	PGAP3	88	75	5	-4.70084	0.00160545
LRP1B	CCSER1	405	114	11	-4.69075	0.00164057
GATA3	MTMR4	888	28	8	-4.68661	0.00165544
WWOX	MUC12	686	18	6	-4.68243	0.00166627
WWOX	KRT19	686	18	6	-4.68243	0.00166627
ASXL1	KDM6A	18	686	6	-4.68243	0.00166627
ITCH	KDM6A	18	686	6	-4.68243	0.00166627
TMEM67	KDM6A	18	686	6	-4.68243	0.00166627
PDGFRA	KRAS	38	635	8	-4.68191	0.00166759
ZFHX4	ZNF217	335	21	5	-4.68016	0.00167301
FAM47C	KRAS	12	635	5	-4.6799	0.00167332
RB1	WFIKKN2	237	29	5	-4.67597	0.0016872
CDKN2A	RELN	1293	7	5	-4.67597	0.0016872
KRT13	KDM6A	57	686	10	-4.67321	0.00169542
TTN	ERBB2	234	314	14	-4.67096	0.0017005
LRRC4C	STK11	18	1057	7	-4.668	0.00170889
EGFR	SPTA1	598	65	10	-4.66615	0.00171415
MUC16	PBRM1	213	818	23	-4.6521	0.00176632
CDH1	PPM1D	404	43	7	-4.64944	0.00177437
CASC15	ARID1A	26	698	7	-4.64709	0.00178329
TMEM67	CDH1	18	404	5	-4.64536	0.00178761
PHB	RUNX1	191	122	8	-4.64333	0.00179526
PTEN	VHL	1618	964	114	-4.63955	0.00180801
KEAP1	MBIP	291	59	7	-4.6394	0.00180801
PSMA6	NOTCH1	23	310	5	-4.63495	0.00182591
CTTN	HRAS	50	347	7	-4.63016	0.00184248
RYR2	MPO	379	46	7	-4.62873	0.00184631
PIK3CA	TEX2	755	33	8	-4.62262	0.00186823
CDKN2A	VHL	1293	964	95	-4.61865	0.00188466
PIK3CA	DNAH14	755	17	6	-4.60963	0.00192047
PIK3CA	ABI3	755	17	6	-4.60963	0.00192047
ARID1A	KRT13	698	57	10	-4.60875	0.00192363
PIK3CA	MBTD1	755	53	10	-4.60582	0.00193588
TLK2	ACSF2	45	155	5	-4.60323	0.00194672
CDKN2A	KIRREL2	1293	11	6	-4.59961	0.00196073
CDKN2A	RICTOR	1293	11	6	-4.59961	0.00196073
NFE2L2	PBRM1	131	818	17	-4.5992	0.00196182
ATP8A1	PBRM1	16	818	6	-4.58716	0.00201227
CTNNB1	MYPN	821	16	6	-4.57816	0.00205119
CTNNB1	AHCY	821	16	6	-4.57816	0.00205119
ZFHX4	ATP1A4	335	22	5	-4.57416	0.00206776
ABCA6	GATA3	15	888	6	-4.5735	0.00206776
GATA3	SUMO1P1	888	15	6	-4.5735	0.00206776
GATA3	SLC35B1	888	15	6	-4.5735	0.00206776
KRAS	PCDH11X	635	29	7	-4.5735	0.00206776
COL22A1	STK11	13	1057	6	-4.57281	0.00206945
CDKN2B-AS1	PPARG	515	128	13	-4.57119	0.00207239
GRB7	GATA3	46	888	10	-4.57038	0.00207453
ZFHX4	COL1A1	335	36	6	-4.56996	0.00207507
FGFR3	MKRN2	571	32	7	-4.56938	0.00207705
FOXA1	CDH1	78	404	9	-4.56401	0.00209804
PTEN	ERICH6B	1618	27	10	-4.56312	0.00210153
[truncated: 671 more rows]
