# Supplementary material for: Systematic discovery of the functional impact of somatic genome alterations in individual tumors through tumor-specific causal inference
Source: PLoS Comput Biol. 2019 Jul 5;15(7):e1007088. doi: 10.1371/journal.pcbi.1007088 (PMC6650088; doi:10.1371/journal.pcbi.1007088)
Supplement: S7 Table — (XLSX) [file pcbi.1007088.s008.xlsx]

## Sheet: Supplementary Table S7
S7 Table. Euclidean distance of log10 fold changes between different ways of calculating priors.
	Uniform	SGA freq	SGA freq + # SGAs per tumor	MutSigCV
Uniform		398.6	414.3	646.1
SGA freq			156.3	731.4
SGA freq + # SGAs per tumor				755.8
MutSigCV
