# Supplementary material for: Systematic discovery of the functional impact of somatic genome alterations in individual tumors through tumor-specific causal inference
Source: PLoS Comput Biol. 2019 Jul 5;15(7):e1007088. doi: 10.1371/journal.pcbi.1007088 (PMC6650088; doi:10.1371/journal.pcbi.1007088)
Supplement: S9 Table — (XLSX) [file pcbi.1007088.s010.xlsx]

## Sheet: Supplementary Table S7
S9 Table. Overlap ratio of SGA-FI calls in each tumor between different ways of calculating priors.
	Uniform	SGA freq	SGA freq + # SGAs per tumor	MutSigCV
Uniform		0.836	0.812	0.765
SGA freq			0.91	71.5%­
SGA freq + # SGAs per tumor				0.701
MutSigCV
